# Supplementary material for: Artificial Transcription Factors for Tuneable Gene Expression in Pichia pastoris
Source: Front Bioeng Biotechnol. 2021 Aug 9;9:676900. doi: 10.3389/fbioe.2021.676900 (PMC8381338; doi:10.3389/fbioe.2021.676900)
Supplement: Supplementary file 1 [file Table_1.XLSX]

## Sheet: Table S1
	Table S1. Sequence of plasmids generated in present study.
	Plasmid name	GUT1 sequence (5' - 3')	AD	Sequence of AD (5' - 3')	Plant TF/Promoter	Sequence of plant TF (5' - 3')	One (1x), tw o(2x), or four (4x) of plant TF BS	Sequence of plant TF BS (upstream of CYC1 minimal promoter) (5' - 3')	Gene under the control of ATF/BS or promoter	Sequence of gene (downstream of of CYC1 minimal promoter) (5' - 3')	Plasmid sequence (5' - 3')
	pGNPP001	AAATCTAGGTCATCCTACAGCAAACACCTGCAAGGCCGGGAAAGAATTGCTCGGTATTTTCTATTTTGGGAGATTTGTTGGCACGGAAGAATCGGTAACTTTACTAATCCAATACTCCGCTCCTGACTGTTTCAAGTCGGACCCCAACTTTCAAGTGACCCAATTTAGCAGCCTGCATTCTCTTGATTTTATGGGGGAAACTAACAATAGTGTTGCCTTGATTTTAAGTGGCATTGTTCTTTGAAATCGAAATTGGGGATAACGTCATACCGAAAGGTAAACAACTTCGGGGAATTGCCCTGGTTAAACATTTATTAAGCGAGATAAATAGGGGATAGCGAGATAGGGGGCGGAGAAGAAGAAGGGTGTTAAATTGCTGAAATCTCTCAATCTGGAAGA…	GAL4	GCCAATTTTAATCAAAGTGGGAATATTGCTGATAGCTCATTGTCCTTCACTTTCACTAACAGTAGCAACGGTCCGAACCTCATAACAACTCAAACAAATTCTCAAGCGCTTTCACAACCAATTGCCTCCTCTAACGTTCATGATAACTTCATGAATAATGAAATCACGGCTAGTAAAATTGATGATGGTAATAATTCAAAACCACTGTCACCTGGTTGGACGGACCAAACTGCGTATAACGCGTTTGGAATCACTACAGGGATGTTTAATACCACTACAATGGATGATGTATATAACTATCTATTCGATGATGAAGATACCCCACCAAACCCAAAAAAAGAG	N/A	N/A	N/A	N/A	N/A	N/A	TAAGCTTGGTACCGCGGCTAGCTAAGATCCGCTCTAACCGAAAAGGAAGGAGTTAGACAACCTGAAGTCTAGGTCCCTATTTATTTTTTTATAGTTATGTTAGTATTAAGAACGTTATTTATATTTCAAATTTTTCTTTTTTTTCTGTACAGACGCGTGTACGCATGTAACATTATACTGAAAACCTTGCTTGAGAAGGTTTTGGGACGCTCGAAGATCCAGCTGCATTAATGAATCGGCCAACGCGCGGGGAGAGGCGGTTTGCGTATTGGGCGCTCTTCCGCTTCCTCGCTCACTGACTCGCTGCGCTCGGTCGTTCGGCTGCGGCGAGCGGTATCAGCTCACTCAAAGGCGGTAATACGGTTATCCACAGAATCAGGGGATAACGCAGGAAAGAAC…
	pGNPP002	AAATCTAGGTCATCCTACAGCAAACACCTGCAAGGCCGGGAAAGAATTGCTCGGTATTTTCTATTTTGGGAGATTTGTTGGCACGGAAGAATCGGTAACTTTACTAATCCAATACTCCGCTCCTGACTGTTTCAAGTCGGACCCCAACTTTCAAGTGACCCAATTTAGCAGCCTGCATTCTCTTGATTTTATGGGGGAAACTAACAATAGTGTTGCCTTGATTTTAAGTGGCATTGTTCTTTGAAATCGAAATTGGGGATAACGTCATACCGAAAGGTAAACAACTTCGGGGAATTGCCCTGGTTAAACATTTATTAAGCGAGATAAATAGGGGATAGCGAGATAGGGGGCGGAGAAGAAGAAGGGTGTTAAATTGCTGAAATCTCTCAATCTGGAAGA…	GAL4	GCCAATTTTAATCAAAGTGGGAATATTGCTGATAGCTCATTGTCCTTCACTTTCACTAACAGTAGCAACGGTCCGAACCTCATAACAACTCAAACAAATTCTCAAGCGCTTTCACAACCAATTGCCTCCTCTAACGTTCATGATAACTTCATGAATAATGAAATCACGGCTAGTAAAATTGATGATGGTAATAATTCAAAACCACTGTCACCTGGTTGGACGGACCAAACTGCGTATAACGCGTTTGGAATCACTACAGGGATGTTTAATACCACTACAATGGATGATGTATATAACTATCTATTCGATGATGAAGATACCCCACCAAACCCAAAAAAAGAG	GRF9	CAGAGCCCTAAAATGGAGCAGGAGGAGGTTGAGGAGGAGAGGATGAGGAATAAGTGGCCGTGGATGAAGGCGGCGCAGTTAATGGAGTTTCGGATGCAAGCTTTGGTGTATAGATACATAGAGGCTGGTCTCCGTGTGCCTCATCATCTCGTGGTGCCTATTTGGAACAGTCTTGCTCTCTCTTCTTCCTCCAATTACAACTATCACTCTTCTTCTCTGTTGAGTAACAAGGGAGTAACCCATATCGACACGTTGGAAACTGAACCAACTAGGTGCAGGAGAACAGATGGGAAGAAATGGCGCTGTAGCAACACGGTCCTTCTATTCGAGAAGTACTGTGAACGGCACATGCATAGAGGTCGTAAACGTTCAAGAAAGCTTGTGGAATCTTCTTCTGAG…	N/A	N/A	N/A	N/A	TAAGCTTGGTACCGCGGCTAGCTAAGATCCGCTCTAACCGAAAAGGAAGGAGTTAGACAACCTGAAGTCTAGGTCCCTATTTATTTTTTTATAGTTATGTTAGTATTAAGAACGTTATTTATATTTCAAATTTTTCTTTTTTTTCTGTACAGACGCGTGTACGCATGTAACATTATACTGAAAACCTTGCTTGAGAAGGTTTTGGGACGCTCGAAGATCCAGCTGCATTAATGAATCGGCCAACGCGCGGGGAGAGGCGGTTTGCGTATTGGGCGCTCTTCCGCTTCCTCGCTCACTGACTCGCTGCGCTCGGTCGTTCGGCTGCGGCGAGCGGTATCAGCTCACTCAAAGGCGGTAATACGGTTATCCACAGAATCAGGGGATAACGCAGGAAAGAAC…
	pGNPP003	AAATCTAGGTCATCCTACAGCAAACACCTGCAAGGCCGGGAAAGAATTGCTCGGTATTTTCTATTTTGGGAGATTTGTTGGCACGGAAGAATCGGTAACTTTACTAATCCAATACTCCGCTCCTGACTGTTTCAAGTCGGACCCCAACTTTCAAGTGACCCAATTTAGCAGCCTGCATTCTCTTGATTTTATGGGGGAAACTAACAATAGTGTTGCCTTGATTTTAAGTGGCATTGTTCTTTGAAATCGAAATTGGGGATAACGTCATACCGAAAGGTAAACAACTTCGGGGAATTGCCCTGGTTAAACATTTATTAAGCGAGATAAATAGGGGATAGCGAGATAGGGGGCGGAGAAGAAGAAGGGTGTTAAATTGCTGAAATCTCTCAATCTGGAAGA…	GAL4	GCCAATTTTAATCAAAGTGGGAATATTGCTGATAGCTCATTGTCCTTCACTTTCACTAACAGTAGCAACGGTCCGAACCTCATAACAACTCAAACAAATTCTCAAGCGCTTTCACAACCAATTGCCTCCTCTAACGTTCATGATAACTTCATGAATAATGAAATCACGGCTAGTAAAATTGATGATGGTAATAATTCAAAACCACTGTCACCTGGTTGGACGGACCAAACTGCGTATAACGCGTTTGGAATCACTACAGGGATGTTTAATACCACTACAATGGATGATGTATATAACTATCTATTCGATGATGAAGATACCCCACCAAACCCAAAAAAAGAG	ANAC102	GACTTTGCTCTCTTCTCCTCGATTTCAATCTTTGAGATAAACCACAAAGATCCTCCGATTCGAAGGTTTATAAAAACTCAAAATCGAATCTTATCCACAAGAAAACAACAAGGTACTTTTCCAAAAATGAAGGCGGAGTTGAATTTGCCGGCGGGATTCCGATTTCATCCGACGGACGAAGAGCTTGTCAAGTTCTATCTTTGCCGGAGATGTGCGTCAGAACCGATTAACGTTCCGGTTATCGCAGAGATTGACTTGTACAAATTCAATCCATGGGAGCTTCCAGAAATGGCGTTGTACGGTGAGAAAGAATGGTACTTCTTCTCGCATAGAGACCGGAAATACCCAAACGGGTCGAGACCAAACCGGGCAGCTGGAACCGGTTATTGGAAAGCGACT…	N/A	N/A	N/A	N/A	TAAGCTTGGTACCGCGGCTAGCTAAGATCCGCTCTAACCGAAAAGGAAGGAGTTAGACAACCTGAAGTCTAGGTCCCTATTTATTTTTTTATAGTTATGTTAGTATTAAGAACGTTATTTATATTTCAAATTTTTCTTTTTTTTCTGTACAGACGCGTGTACGCATGTAACATTATACTGAAAACCTTGCTTGAGAAGGTTTTGGGACGCTCGAAGATCCAGCTGCATTAATGAATCGGCCAACGCGCGGGGAGAGGCGGTTTGCGTATTGGGCGCTCTTCCGCTTCCTCGCTCACTGACTCGCTGCGCTCGGTCGTTCGGCTGCGGCGAGCGGTATCAGCTCACTCAAAGGCGGTAATACGGTTATCCACAGAATCAGGGGATAACGCAGGAAAGAAC…
	pGNPP004	AAATCTAGGTCATCCTACAGCAAACACCTGCAAGGCCGGGAAAGAATTGCTCGGTATTTTCTATTTTGGGAGATTTGTTGGCACGGAAGAATCGGTAACTTTACTAATCCAATACTCCGCTCCTGACTGTTTCAAGTCGGACCCCAACTTTCAAGTGACCCAATTTAGCAGCCTGCATTCTCTTGATTTTATGGGGGAAACTAACAATAGTGTTGCCTTGATTTTAAGTGGCATTGTTCTTTGAAATCGAAATTGGGGATAACGTCATACCGAAAGGTAAACAACTTCGGGGAATTGCCCTGGTTAAACATTTATTAAGCGAGATAAATAGGGGATAGCGAGATAGGGGGCGGAGAAGAAGAAGGGTGTTAAATTGCTGAAATCTCTCAATCTGGAAGA…	GAL4	GCCAATTTTAATCAAAGTGGGAATATTGCTGATAGCTCATTGTCCTTCACTTTCACTAACAGTAGCAACGGTCCGAACCTCATAACAACTCAAACAAATTCTCAAGCGCTTTCACAACCAATTGCCTCCTCTAACGTTCATGATAACTTCATGAATAATGAAATCACGGCTAGTAAAATTGATGATGGTAATAATTCAAAACCACTGTCACCTGGTTGGACGGACCAAACTGCGTATAACGCGTTTGGAATCACTACAGGGATGTTTAATACCACTACAATGGATGATGTATATAACTATCTATTCGATGATGAAGATACCCCACCAAACCCAAAAAAAGAG	JUB1 DBD	CCACTTCCTGGGTTCAGGTTTCATCCGACGGATGAAGAGCTTTTAGGATACTATCTTCGAAGAAAAGTAGAGAACAAAACCATCAAACTCGAACTTATCAAACAGATCGATATCTATAAGTACGATCCTTGGGATCTTCCAAGAGTGAGCAGCGTCGGAGAAAAGGAGTGGTACTTCTTCTGCATGAGAGGTAGGAAATACAGGAATAGCGTTCGACCAAACCGAGTGACCGGTTCAGGTTTCTGGAAAGCCACTGGTATTGATAAACCGGTTTACTCCAATCTTGACTGTGTTGGTCTCAAGAAATCTCTGGTTTACTATCTTGGTTCAGCCGGTAAAGGCACCAAAACCGATTGGATGATGCATGAATTCCGCCTCCCCTCCACCACGAAAACCGAC…	N/A	N/A	N/A	N/A	TAAGCTTGGTACCGCGGCTAGCTAAGATCCGCTCTAACCGAAAAGGAAGGAGTTAGACAACCTGAAGTCTAGGTCCCTATTTATTTTTTTATAGTTATGTTAGTATTAAGAACGTTATTTATATTTCAAATTTTTCTTTTTTTTCTGTACAGACGCGTGTACGCATGTAACATTATACTGAAAACCTTGCTTGAGAAGGTTTTGGGACGCTCGAAGATCCAGCTGCATTAATGAATCGGCCAACGCGCGGGGAGAGGCGGTTTGCGTATTGGGCGCTCTTCCGCTTCCTCGCTCACTGACTCGCTGCGCTCGGTCGTTCGGCTGCGGCGAGCGGTATCAGCTCACTCAAAGGCGGTAATACGGTTATCCACAGAATCAGGGGATAACGCAGGAAAGAAC…
	pGNPP005	AAATCTAGGTCATCCTACAGCAAACACCTGCAAGGCCGGGAAAGAATTGCTCGGTATTTTCTATTTTGGGAGATTTGTTGGCACGGAAGAATCGGTAACTTTACTAATCCAATACTCCGCTCCTGACTGTTTCAAGTCGGACCCCAACTTTCAAGTGACCCAATTTAGCAGCCTGCATTCTCTTGATTTTATGGGGGAAACTAACAATAGTGTTGCCTTGATTTTAAGTGGCATTGTTCTTTGAAATCGAAATTGGGGATAACGTCATACCGAAAGGTAAACAACTTCGGGGAATTGCCCTGGTTAAACATTTATTAAGCGAGATAAATAGGGGATAGCGAGATAGGGGGCGGAGAAGAAGAAGGGTGTTAAATTGCTGAAATCTCTCAATCTGGAAGA…	GAL4	GCCAATTTTAATCAAAGTGGGAATATTGCTGATAGCTCATTGTCCTTCACTTTCACTAACAGTAGCAACGGTCCGAACCTCATAACAACTCAAACAAATTCTCAAGCGCTTTCACAACCAATTGCCTCCTCTAACGTTCATGATAACTTCATGAATAATGAAATCACGGCTAGTAAAATTGATGATGGTAATAATTCAAAACCACTGTCACCTGGTTGGACGGACCAAACTGCGTATAACGCGTTTGGAATCACTACAGGGATGTTTAATACCACTACAATGGATGATGTATATAACTATCTATTCGATGATGAAGATACCCCACCAAACCCAAAAAAAGAG	GRF7	GACTTTGCTCTCTTCTCCTCGATTTCAATCTTTGAGATAAACCACAAAGATCCTCCGATTCGAAGGTTTATAAAAACTCAAAATCGAATCTTATCCACAAGAAAACAACAAGGTACTTTTCCAAAAATGAAGGCGGAGTTGAATTTGCCGGCGGGATTCCGATTTCATCCGACGGACGAAGAGCTTGTCAAGTTCTATCTTTGCCGGAGATGTGCGTCAGAACCGATTAACGTTCCGGTTATCGCAGAGATTGACTTGTACAAATTCAATCCATGGGAGCTTCCAGAAATGGCGTTGTACGGTGAGAAAGAATGGTACTTCTTCTCGCATAGAGACCGGAAATACCCAAACGGGTCGAGACCAAACCGGGCAGCTGGAACCGGTTATTGGAAAGCGACT…	N/A	N/A	N/A	N/A	TAAGCTTGGTACCGCGGCTAGCTAAGATCCGCTCTAACCGAAAAGGAAGGAGTTAGACAACCTGAAGTCTAGGTCCCTATTTATTTTTTTATAGTTATGTTAGTATTAAGAACGTTATTTATATTTCAAATTTTTCTTTTTTTTCTGTACAGACGCGTGTACGCATGTAACATTATACTGAAAACCTTGCTTGAGAAGGTTTTGGGACGCTCGAAGATCCAGCTGCATTAATGAATCGGCCAACGCGCGGGGAGAGGCGGTTTGCGTATTGGGCGCTCTTCCGCTTCCTCGCTCACTGACTCGCTGCGCTCGGTCGTTCGGCTGCGGCGAGCGGTATCAGCTCACTCAAAGGCGGTAATACGGTTATCCACAGAATCAGGGGATAACGCAGGAAAGAAC…
	pGNPP006	AAATCTAGGTCATCCTACAGCAAACACCTGCAAGGCCGGGAAAGAATTGCTCGGTATTTTCTATTTTGGGAGATTTGTTGGCACGGAAGAATCGGTAACTTTACTAATCCAATACTCCGCTCCTGACTGTTTCAAGTCGGACCCCAACTTTCAAGTGACCCAATTTAGCAGCCTGCATTCTCTTGATTTTATGGGGGAAACTAACAATAGTGTTGCCTTGATTTTAAGTGGCATTGTTCTTTGAAATCGAAATTGGGGATAACGTCATACCGAAAGGTAAACAACTTCGGGGAATTGCCCTGGTTAAACATTTATTAAGCGAGATAAATAGGGGATAGCGAGATAGGGGGCGGAGAAGAAGAAGGGTGTTAAATTGCTGAAATCTCTCAATCTGGAAGA…	EDLL	GAAGTTTTCGAGTTTGAGTATTTGGACGATAAGGTTCTTGAAGAACTTCTTGATTCAGAAGAAAGGAAGAGA	GRF9	CAGAGCCCTAAAATGGAGCAGGAGGAGGTTGAGGAGGAGAGGATGAGGAATAAGTGGCCGTGGATGAAGGCGGCGCAGTTAATGGAGTTTCGGATGCAAGCTTTGGTGTATAGATACATAGAGGCTGGTCTCCGTGTGCCTCATCATCTCGTGGTGCCTATTTGGAACAGTCTTGCTCTCTCTTCTTCCTCCAATTACAACTATCACTCTTCTTCTCTGTTGAGTAACAAGGGAGTAACCCATATCGACACGTTGGAAACTGAACCAACTAGGTGCAGGAGAACAGATGGGAAGAAATGGCGCTGTAGCAACACGGTCCTTCTATTCGAGAAGTACTGTGAACGGCACATGCATAGAGGTCGTAAACGTTCAAGAAAGCTTGTGGAATCTTCTTCTGAG…	N/A	N/A	N/A	N/A	TAAGCTTGGTACCGCGGCTAGCTAAGATCCGCTCTAACCGAAAAGGAAGGAGTTAGACAACCTGAAGTCTAGGTCCCTATTTATTTTTTTATAGTTATGTTAGTATTAAGAACGTTATTTATATTTCAAATTTTTCTTTTTTTTCTGTACAGACGCGTGTACGCATGTAACATTATACTGAAAACCTTGCTTGAGAAGGTTTTGGGACGCTCGAAGATCCAGCTGCATTAATGAATCGGCCAACGCGCGGGGAGAGGCGGTTTGCGTATTGGGCGCTCTTCCGCTTCCTCGCTCACTGACTCGCTGCGCTCGGTCGTTCGGCTGCGGCGAGCGGTATCAGCTCACTCAAAGGCGGTAATACGGTTATCCACAGAATCAGGGGATAACGCAGGAAAGAAC…
	pGNPP007	AAATCTAGGTCATCCTACAGCAAACACCTGCAAGGCCGGGAAAGAATTGCTCGGTATTTTCTATTTTGGGAGATTTGTTGGCACGGAAGAATCGGTAACTTTACTAATCCAATACTCCGCTCCTGACTGTTTCAAGTCGGACCCCAACTTTCAAGTGACCCAATTTAGCAGCCTGCATTCTCTTGATTTTATGGGGGAAACTAACAATAGTGTTGCCTTGATTTTAAGTGGCATTGTTCTTTGAAATCGAAATTGGGGATAACGTCATACCGAAAGGTAAACAACTTCGGGGAATTGCCCTGGTTAAACATTTATTAAGCGAGATAAATAGGGGATAGCGAGATAGGGGGCGGAGAAGAAGAAGGGTGTTAAATTGCTGAAATCTCTCAATCTGGAAGA…	EDLL	GAAGTTTTCGAGTTTGAGTATTTGGACGATAAGGTTCTTGAAGAACTTCTTGATTCAGAAGAAAGGAAGAGA	ANAC102	GACTTTGCTCTCTTCTCCTCGATTTCAATCTTTGAGATAAACCACAAAGATCCTCCGATTCGAAGGTTTATAAAAACTCAAAATCGAATCTTATCCACAAGAAAACAACAAGGTACTTTTCCAAAAATGAAGGCGGAGTTGAATTTGCCGGCGGGATTCCGATTTCATCCGACGGACGAAGAGCTTGTCAAGTTCTATCTTTGCCGGAGATGTGCGTCAGAACCGATTAACGTTCCGGTTATCGCAGAGATTGACTTGTACAAATTCAATCCATGGGAGCTTCCAGAAATGGCGTTGTACGGTGAGAAAGAATGGTACTTCTTCTCGCATAGAGACCGGAAATACCCAAACGGGTCGAGACCAAACCGGGCAGCTGGAACCGGTTATTGGAAAGCGACT…	N/A	N/A	N/A	N/A	TAAGCTTGGTACCGCGGCTAGCTAAGATCCGCTCTAACCGAAAAGGAAGGAGTTAGACAACCTGAAGTCTAGGTCCCTATTTATTTTTTTATAGTTATGTTAGTATTAAGAACGTTATTTATATTTCAAATTTTTCTTTTTTTTCTGTACAGACGCGTGTACGCATGTAACATTATACTGAAAACCTTGCTTGAGAAGGTTTTGGGACGCTCGAAGATCCAGCTGCATTAATGAATCGGCCAACGCGCGGGGAGAGGCGGTTTGCGTATTGGGCGCTCTTCCGCTTCCTCGCTCACTGACTCGCTGCGCTCGGTCGTTCGGCTGCGGCGAGCGGTATCAGCTCACTCAAAGGCGGTAATACGGTTATCCACAGAATCAGGGGATAACGCAGGAAAGAAC…
	pGNPP008	AAATCTAGGTCATCCTACAGCAAACACCTGCAAGGCCGGGAAAGAATTGCTCGGTATTTTCTATTTTGGGAGATTTGTTGGCACGGAAGAATCGGTAACTTTACTAATCCAATACTCCGCTCCTGACTGTTTCAAGTCGGACCCCAACTTTCAAGTGACCCAATTTAGCAGCCTGCATTCTCTTGATTTTATGGGGGAAACTAACAATAGTGTTGCCTTGATTTTAAGTGGCATTGTTCTTTGAAATCGAAATTGGGGATAACGTCATACCGAAAGGTAAACAACTTCGGGGAATTGCCCTGGTTAAACATTTATTAAGCGAGATAAATAGGGGATAGCGAGATAGGGGGCGGAGAAGAAGAAGGGTGTTAAATTGCTGAAATCTCTCAATCTGGAAGA…	EDLL	GAAGTTTTCGAGTTTGAGTATTTGGACGATAAGGTTCTTGAAGAACTTCTTGATTCAGAAGAAAGGAAGAGA	ANAC102	GACTTTGCTCTCTTCTCCTCGATTTCAATCTTTGAGATAAACCACAAAGATCCTCCGATTCGAAGGTTTATAAAAACTCAAAATCGAATCTTATCCACAAGAAAACAACAAGGTACTTTTCCAAAAATGAAGGCGGAGTTGAATTTGCCGGCGGGATTCCGATTTCATCCGACGGACGAAGAGCTTGTCAAGTTCTATCTTTGCCGGAGATGTGCGTCAGAACCGATTAACGTTCCGGTTATCGCAGAGATTGACTTGTACAAATTCAATCCATGGGAGCTTCCAGAAATGGCGTTGTACGGTGAGAAAGAATGGTACTTCTTCTCGCATAGAGACCGGAAATACCCAAACGGGTCGAGACCAAACCGGGCAGCTGGAACCGGTTATTGGAAAGCGACT…	2x	CGTAGTAATCAAACCCATTACGCAACTAAGCGTAGTAATCAAACCCATTACGCAACTAAG	yEGFP	ATGTCTAAAGGTGAAGAATTATTCACTGGTGTTGTCCCAATTTTGGTTGAATTAGATGGTGATGTTAATGGTCACAAATTTTCTGTCTCCGGTGAAGGTGAAGGTGATGCTACTTACGGTAAATTGACCTTAAAATTTATTTGTACTACTGGTAAATTGCCAGTTCCATGGCCAACCTTAGTCACTACTTTCGGTTATGGTGTTCAATGTTTTGCTAGATACCCAGATCATATGAAACAACATGACTTTTTCAAGTCTGCCATGCCAGAAGGTTATGTTCAAGAAAGAACTATTTTTTTCAAAGATGACGGTAACTACAAGACCAGAGCTGAAGTCAAGTTTGAAGGTGATACCTTAGTTAATAGAATCGAATTAAAAGGTATTGATTTTAAAGAAGAT…	TAAGCTTGGTACCGCGGCTAGCTAAGATCCGCTCTAACCGAAAAGGAAGGAGTTAGACAACCTGAAGTCTAGGTCCCTATTTATTTTTTTATAGTTATGTTAGTATTAAGAACGTTATTTATATTTCAAATTTTTCTTTTTTTTCTGTACAGACGCGTGTACGCATGTAACATTATACTGAAAACCTTGCTTGAGAAGGTTTTGGGACGCTCGAAGATCCAGCTGCATTAATGAATCGGCCAACGCGCGGGGAGAGGCGGTTTGCGTATTGGGCGCTCTTCCGCTTCCTCGCTCACTGACTCGCTGCGCTCGGTCGTTCGGCTGCGGCGAGCGGTATCAGCTCACTCAAAGGCGGTAATACGGTTATCCACAGAATCAGGGGATAACGCAGGAAAGAAC…
	pGNPP009	AAATCTAGGTCATCCTACAGCAAACACCTGCAAGGCCGGGAAAGAATTGCTCGGTATTTTCTATTTTGGGAGATTTGTTGGCACGGAAGAATCGGTAACTTTACTAATCCAATACTCCGCTCCTGACTGTTTCAAGTCGGACCCCAACTTTCAAGTGACCCAATTTAGCAGCCTGCATTCTCTTGATTTTATGGGGGAAACTAACAATAGTGTTGCCTTGATTTTAAGTGGCATTGTTCTTTGAAATCGAAATTGGGGATAACGTCATACCGAAAGGTAAACAACTTCGGGGAATTGCCCTGGTTAAACATTTATTAAGCGAGATAAATAGGGGATAGCGAGATAGGGGGCGGAGAAGAAGAAGGGTGTTAAATTGCTGAAATCTCTCAATCTGGAAGA…	GAL4	GCCAATTTTAATCAAAGTGGGAATATTGCTGATAGCTCATTGTCCTTCACTTTCACTAACAGTAGCAACGGTCCGAACCTCATAACAACTCAAACAAATTCTCAAGCGCTTTCACAACCAATTGCCTCCTCTAACGTTCATGATAACTTCATGAATAATGAAATCACGGCTAGTAAAATTGATGATGGTAATAATTCAAAACCACTGTCACCTGGTTGGACGGACCAAACTGCGTATAACGCGTTTGGAATCACTACAGGGATGTTTAATACCACTACAATGGATGATGTATATAACTATCTATTCGATGATGAAGATACCCCACCAAACCCAAAAAAAGAG	GRF9	CAGAGCCCTAAAATGGAGCAGGAGGAGGTTGAGGAGGAGAGGATGAGGAATAAGTGGCCGTGGATGAAGGCGGCGCAGTTAATGGAGTTTCGGATGCAAGCTTTGGTGTATAGATACATAGAGGCTGGTCTCCGTGTGCCTCATCATCTCGTGGTGCCTATTTGGAACAGTCTTGCTCTCTCTTCTTCCTCCAATTACAACTATCACTCTTCTTCTCTGTTGAGTAACAAGGGAGTAACCCATATCGACACGTTGGAAACTGAACCAACTAGGTGCAGGAGAACAGATGGGAAGAAATGGCGCTGTAGCAACACGGTCCTTCTATTCGAGAAGTACTGTGAACGGCACATGCATAGAGGTCGTAAACGTTCAAGAAAGCTTGTGGAATCTTCTTCTGAG…	1x	CCGGTACTGGTCTGACATACCAGAACTTCA	yEGFP	ATGTCTAAAGGTGAAGAATTATTCACTGGTGTTGTCCCAATTTTGGTTGAATTAGATGGTGATGTTAATGGTCACAAATTTTCTGTCTCCGGTGAAGGTGAAGGTGATGCTACTTACGGTAAATTGACCTTAAAATTTATTTGTACTACTGGTAAATTGCCAGTTCCATGGCCAACCTTAGTCACTACTTTCGGTTATGGTGTTCAATGTTTTGCTAGATACCCAGATCATATGAAACAACATGACTTTTTCAAGTCTGCCATGCCAGAAGGTTATGTTCAAGAAAGAACTATTTTTTTCAAAGATGACGGTAACTACAAGACCAGAGCTGAAGTCAAGTTTGAAGGTGATACCTTAGTTAATAGAATCGAATTAAAAGGTATTGATTTTAAAGAAGAT…	TAAGCTTGGTACCGCGGCTAGCTAAGATCCGCTCTAACCGAAAAGGAAGGAGTTAGACAACCTGAAGTCTAGGTCCCTATTTATTTTTTTATAGTTATGTTAGTATTAAGAACGTTATTTATATTTCAAATTTTTCTTTTTTTTCTGTACAGACGCGTGTACGCATGTAACATTATACTGAAAACCTTGCTTGAGAAGGTTTTGGGACGCTCGAAGATCCAGCTGCATTAATGAATCGGCCAACGCGCGGGGAGAGGCGGTTTGCGTATTGGGCGCTCTTCCGCTTCCTCGCTCACTGACTCGCTGCGCTCGGTCGTTCGGCTGCGGCGAGCGGTATCAGCTCACTCAAAGGCGGTAATACGGTTATCCACAGAATCAGGGGATAACGCAGGAAAGAAC…
	pGNPP010	AAATCTAGGTCATCCTACAGCAAACACCTGCAAGGCCGGGAAAGAATTGCTCGGTATTTTCTATTTTGGGAGATTTGTTGGCACGGAAGAATCGGTAACTTTACTAATCCAATACTCCGCTCCTGACTGTTTCAAGTCGGACCCCAACTTTCAAGTGACCCAATTTAGCAGCCTGCATTCTCTTGATTTTATGGGGGAAACTAACAATAGTGTTGCCTTGATTTTAAGTGGCATTGTTCTTTGAAATCGAAATTGGGGATAACGTCATACCGAAAGGTAAACAACTTCGGGGAATTGCCCTGGTTAAACATTTATTAAGCGAGATAAATAGGGGATAGCGAGATAGGGGGCGGAGAAGAAGAAGGGTGTTAAATTGCTGAAATCTCTCAATCTGGAAGA…	GAL4	GCCAATTTTAATCAAAGTGGGAATATTGCTGATAGCTCATTGTCCTTCACTTTCACTAACAGTAGCAACGGTCCGAACCTCATAACAACTCAAACAAATTCTCAAGCGCTTTCACAACCAATTGCCTCCTCTAACGTTCATGATAACTTCATGAATAATGAAATCACGGCTAGTAAAATTGATGATGGTAATAATTCAAAACCACTGTCACCTGGTTGGACGGACCAAACTGCGTATAACGCGTTTGGAATCACTACAGGGATGTTTAATACCACTACAATGGATGATGTATATAACTATCTATTCGATGATGAAGATACCCCACCAAACCCAAAAAAAGAG	GRF9	CAGAGCCCTAAAATGGAGCAGGAGGAGGTTGAGGAGGAGAGGATGAGGAATAAGTGGCCGTGGATGAAGGCGGCGCAGTTAATGGAGTTTCGGATGCAAGCTTTGGTGTATAGATACATAGAGGCTGGTCTCCGTGTGCCTCATCATCTCGTGGTGCCTATTTGGAACAGTCTTGCTCTCTCTTCTTCCTCCAATTACAACTATCACTCTTCTTCTCTGTTGAGTAACAAGGGAGTAACCCATATCGACACGTTGGAAACTGAACCAACTAGGTGCAGGAGAACAGATGGGAAGAAATGGCGCTGTAGCAACACGGTCCTTCTATTCGAGAAGTACTGTGAACGGCACATGCATAGAGGTCGTAAACGTTCAAGAAAGCTTGTGGAATCTTCTTCTGAG…	2x	CCGGTACTGGTCTGACATACCAGAACTTCACCGGTACTGGTCTGACATACCAGAACTTCA	yEGFP	ATGTCTAAAGGTGAAGAATTATTCACTGGTGTTGTCCCAATTTTGGTTGAATTAGATGGTGATGTTAATGGTCACAAATTTTCTGTCTCCGGTGAAGGTGAAGGTGATGCTACTTACGGTAAATTGACCTTAAAATTTATTTGTACTACTGGTAAATTGCCAGTTCCATGGCCAACCTTAGTCACTACTTTCGGTTATGGTGTTCAATGTTTTGCTAGATACCCAGATCATATGAAACAACATGACTTTTTCAAGTCTGCCATGCCAGAAGGTTATGTTCAAGAAAGAACTATTTTTTTCAAAGATGACGGTAACTACAAGACCAGAGCTGAAGTCAAGTTTGAAGGTGATACCTTAGTTAATAGAATCGAATTAAAAGGTATTGATTTTAAAGAAGAT…	TAAGCTTGGTACCGCGGCTAGCTAAGATCCGCTCTAACCGAAAAGGAAGGAGTTAGACAACCTGAAGTCTAGGTCCCTATTTATTTTTTTATAGTTATGTTAGTATTAAGAACGTTATTTATATTTCAAATTTTTCTTTTTTTTCTGTACAGACGCGTGTACGCATGTAACATTATACTGAAAACCTTGCTTGAGAAGGTTTTGGGACGCTCGAAGATCCAGCTGCATTAATGAATCGGCCAACGCGCGGGGAGAGGCGGTTTGCGTATTGGGCGCTCTTCCGCTTCCTCGCTCACTGACTCGCTGCGCTCGGTCGTTCGGCTGCGGCGAGCGGTATCAGCTCACTCAAAGGCGGTAATACGGTTATCCACAGAATCAGGGGATAACGCAGGAAAGAAC…
	pGNPP011	AAATCTAGGTCATCCTACAGCAAACACCTGCAAGGCCGGGAAAGAATTGCTCGGTATTTTCTATTTTGGGAGATTTGTTGGCACGGAAGAATCGGTAACTTTACTAATCCAATACTCCGCTCCTGACTGTTTCAAGTCGGACCCCAACTTTCAAGTGACCCAATTTAGCAGCCTGCATTCTCTTGATTTTATGGGGGAAACTAACAATAGTGTTGCCTTGATTTTAAGTGGCATTGTTCTTTGAAATCGAAATTGGGGATAACGTCATACCGAAAGGTAAACAACTTCGGGGAATTGCCCTGGTTAAACATTTATTAAGCGAGATAAATAGGGGATAGCGAGATAGGGGGCGGAGAAGAAGAAGGGTGTTAAATTGCTGAAATCTCTCAATCTGGAAGA…	GAL4	GCCAATTTTAATCAAAGTGGGAATATTGCTGATAGCTCATTGTCCTTCACTTTCACTAACAGTAGCAACGGTCCGAACCTCATAACAACTCAAACAAATTCTCAAGCGCTTTCACAACCAATTGCCTCCTCTAACGTTCATGATAACTTCATGAATAATGAAATCACGGCTAGTAAAATTGATGATGGTAATAATTCAAAACCACTGTCACCTGGTTGGACGGACCAAACTGCGTATAACGCGTTTGGAATCACTACAGGGATGTTTAATACCACTACAATGGATGATGTATATAACTATCTATTCGATGATGAAGATACCCCACCAAACCCAAAAAAAGAG	GRF9	CAGAGCCCTAAAATGGAGCAGGAGGAGGTTGAGGAGGAGAGGATGAGGAATAAGTGGCCGTGGATGAAGGCGGCGCAGTTAATGGAGTTTCGGATGCAAGCTTTGGTGTATAGATACATAGAGGCTGGTCTCCGTGTGCCTCATCATCTCGTGGTGCCTATTTGGAACAGTCTTGCTCTCTCTTCTTCCTCCAATTACAACTATCACTCTTCTTCTCTGTTGAGTAACAAGGGAGTAACCCATATCGACACGTTGGAAACTGAACCAACTAGGTGCAGGAGAACAGATGGGAAGAAATGGCGCTGTAGCAACACGGTCCTTCTATTCGAGAAGTACTGTGAACGGCACATGCATAGAGGTCGTAAACGTTCAAGAAAGCTTGTGGAATCTTCTTCTGAG…	4x	CCGGTACTGGTCTGACATACCAGAACTTCACCGGTACTGGTCTGACATACCAGAACTTCACCGGTACTGGTCTGACATACCAGAACTTCACCGGTACTGGTCTGACATACCAGAACTTCA	yEGFP	ATGTCTAAAGGTGAAGAATTATTCACTGGTGTTGTCCCAATTTTGGTTGAATTAGATGGTGATGTTAATGGTCACAAATTTTCTGTCTCCGGTGAAGGTGAAGGTGATGCTACTTACGGTAAATTGACCTTAAAATTTATTTGTACTACTGGTAAATTGCCAGTTCCATGGCCAACCTTAGTCACTACTTTCGGTTATGGTGTTCAATGTTTTGCTAGATACCCAGATCATATGAAACAACATGACTTTTTCAAGTCTGCCATGCCAGAAGGTTATGTTCAAGAAAGAACTATTTTTTTCAAAGATGACGGTAACTACAAGACCAGAGCTGAAGTCAAGTTTGAAGGTGATACCTTAGTTAATAGAATCGAATTAAAAGGTATTGATTTTAAAGAAGAT…	TAAGCTTGGTACCGCGGCTAGCTAAGATCCGCTCTAACCGAAAAGGAAGGAGTTAGACAACCTGAAGTCTAGGTCCCTATTTATTTTTTTATAGTTATGTTAGTATTAAGAACGTTATTTATATTTCAAATTTTTCTTTTTTTTCTGTACAGACGCGTGTACGCATGTAACATTATACTGAAAACCTTGCTTGAGAAGGTTTTGGGACGCTCGAAGATCCAGCTGCATTAATGAATCGGCCAACGCGCGGGGAGAGGCGGTTTGCGTATTGGGCGCTCTTCCGCTTCCTCGCTCACTGACTCGCTGCGCTCGGTCGTTCGGCTGCGGCGAGCGGTATCAGCTCACTCAAAGGCGGTAATACGGTTATCCACAGAATCAGGGGATAACGCAGGAAAGAAC…
	pGNPP012	AAATCTAGGTCATCCTACAGCAAACACCTGCAAGGCCGGGAAAGAATTGCTCGGTATTTTCTATTTTGGGAGATTTGTTGGCACGGAAGAATCGGTAACTTTACTAATCCAATACTCCGCTCCTGACTGTTTCAAGTCGGACCCCAACTTTCAAGTGACCCAATTTAGCAGCCTGCATTCTCTTGATTTTATGGGGGAAACTAACAATAGTGTTGCCTTGATTTTAAGTGGCATTGTTCTTTGAAATCGAAATTGGGGATAACGTCATACCGAAAGGTAAACAACTTCGGGGAATTGCCCTGGTTAAACATTTATTAAGCGAGATAAATAGGGGATAGCGAGATAGGGGGCGGAGAAGAAGAAGGGTGTTAAATTGCTGAAATCTCTCAATCTGGAAGA…	GAL4	GCCAATTTTAATCAAAGTGGGAATATTGCTGATAGCTCATTGTCCTTCACTTTCACTAACAGTAGCAACGGTCCGAACCTCATAACAACTCAAACAAATTCTCAAGCGCTTTCACAACCAATTGCCTCCTCTAACGTTCATGATAACTTCATGAATAATGAAATCACGGCTAGTAAAATTGATGATGGTAATAATTCAAAACCACTGTCACCTGGTTGGACGGACCAAACTGCGTATAACGCGTTTGGAATCACTACAGGGATGTTTAATACCACTACAATGGATGATGTATATAACTATCTATTCGATGATGAAGATACCCCACCAAACCCAAAAAAAGAG	ANAC102	GACTTTGCTCTCTTCTCCTCGATTTCAATCTTTGAGATAAACCACAAAGATCCTCCGATTCGAAGGTTTATAAAAACTCAAAATCGAATCTTATCCACAAGAAAACAACAAGGTACTTTTCCAAAAATGAAGGCGGAGTTGAATTTGCCGGCGGGATTCCGATTTCATCCGACGGACGAAGAGCTTGTCAAGTTCTATCTTTGCCGGAGATGTGCGTCAGAACCGATTAACGTTCCGGTTATCGCAGAGATTGACTTGTACAAATTCAATCCATGGGAGCTTCCAGAAATGGCGTTGTACGGTGAGAAAGAATGGTACTTCTTCTCGCATAGAGACCGGAAATACCCAAACGGGTCGAGACCAAACCGGGCAGCTGGAACCGGTTATTGGAAAGCGACT…	1x	CCGGTACTGGTCTGACATACCAGAACTTCA	yEGFP	ATGTCTAAAGGTGAAGAATTATTCACTGGTGTTGTCCCAATTTTGGTTGAATTAGATGGTGATGTTAATGGTCACAAATTTTCTGTCTCCGGTGAAGGTGAAGGTGATGCTACTTACGGTAAATTGACCTTAAAATTTATTTGTACTACTGGTAAATTGCCAGTTCCATGGCCAACCTTAGTCACTACTTTCGGTTATGGTGTTCAATGTTTTGCTAGATACCCAGATCATATGAAACAACATGACTTTTTCAAGTCTGCCATGCCAGAAGGTTATGTTCAAGAAAGAACTATTTTTTTCAAAGATGACGGTAACTACAAGACCAGAGCTGAAGTCAAGTTTGAAGGTGATACCTTAGTTAATAGAATCGAATTAAAAGGTATTGATTTTAAAGAAGAT…	TAAGCTTGGTACCGCGGCTAGCTAAGATCCGCTCTAACCGAAAAGGAAGGAGTTAGACAACCTGAAGTCTAGGTCCCTATTTATTTTTTTATAGTTATGTTAGTATTAAGAACGTTATTTATATTTCAAATTTTTCTTTTTTTTCTGTACAGACGCGTGTACGCATGTAACATTATACTGAAAACCTTGCTTGAGAAGGTTTTGGGACGCTCGAAGATCCAGCTGCATTAATGAATCGGCCAACGCGCGGGGAGAGGCGGTTTGCGTATTGGGCGCTCTTCCGCTTCCTCGCTCACTGACTCGCTGCGCTCGGTCGTTCGGCTGCGGCGAGCGGTATCAGCTCACTCAAAGGCGGTAATACGGTTATCCACAGAATCAGGGGATAACGCAGGAAAGAAC…
	pGNPP013	AAATCTAGGTCATCCTACAGCAAACACCTGCAAGGCCGGGAAAGAATTGCTCGGTATTTTCTATTTTGGGAGATTTGTTGGCACGGAAGAATCGGTAACTTTACTAATCCAATACTCCGCTCCTGACTGTTTCAAGTCGGACCCCAACTTTCAAGTGACCCAATTTAGCAGCCTGCATTCTCTTGATTTTATGGGGGAAACTAACAATAGTGTTGCCTTGATTTTAAGTGGCATTGTTCTTTGAAATCGAAATTGGGGATAACGTCATACCGAAAGGTAAACAACTTCGGGGAATTGCCCTGGTTAAACATTTATTAAGCGAGATAAATAGGGGATAGCGAGATAGGGGGCGGAGAAGAAGAAGGGTGTTAAATTGCTGAAATCTCTCAATCTGGAAGA…	GAL4	GCCAATTTTAATCAAAGTGGGAATATTGCTGATAGCTCATTGTCCTTCACTTTCACTAACAGTAGCAACGGTCCGAACCTCATAACAACTCAAACAAATTCTCAAGCGCTTTCACAACCAATTGCCTCCTCTAACGTTCATGATAACTTCATGAATAATGAAATCACGGCTAGTAAAATTGATGATGGTAATAATTCAAAACCACTGTCACCTGGTTGGACGGACCAAACTGCGTATAACGCGTTTGGAATCACTACAGGGATGTTTAATACCACTACAATGGATGATGTATATAACTATCTATTCGATGATGAAGATACCCCACCAAACCCAAAAAAAGAG	ANAC102	GACTTTGCTCTCTTCTCCTCGATTTCAATCTTTGAGATAAACCACAAAGATCCTCCGATTCGAAGGTTTATAAAAACTCAAAATCGAATCTTATCCACAAGAAAACAACAAGGTACTTTTCCAAAAATGAAGGCGGAGTTGAATTTGCCGGCGGGATTCCGATTTCATCCGACGGACGAAGAGCTTGTCAAGTTCTATCTTTGCCGGAGATGTGCGTCAGAACCGATTAACGTTCCGGTTATCGCAGAGATTGACTTGTACAAATTCAATCCATGGGAGCTTCCAGAAATGGCGTTGTACGGTGAGAAAGAATGGTACTTCTTCTCGCATAGAGACCGGAAATACCCAAACGGGTCGAGACCAAACCGGGCAGCTGGAACCGGTTATTGGAAAGCGACT…	2x	CCGGTACTGGTCTGACATACCAGAACTTCACCGGTACTGGTCTGACATACCAGAACTTCA	yEGFP	ATGTCTAAAGGTGAAGAATTATTCACTGGTGTTGTCCCAATTTTGGTTGAATTAGATGGTGATGTTAATGGTCACAAATTTTCTGTCTCCGGTGAAGGTGAAGGTGATGCTACTTACGGTAAATTGACCTTAAAATTTATTTGTACTACTGGTAAATTGCCAGTTCCATGGCCAACCTTAGTCACTACTTTCGGTTATGGTGTTCAATGTTTTGCTAGATACCCAGATCATATGAAACAACATGACTTTTTCAAGTCTGCCATGCCAGAAGGTTATGTTCAAGAAAGAACTATTTTTTTCAAAGATGACGGTAACTACAAGACCAGAGCTGAAGTCAAGTTTGAAGGTGATACCTTAGTTAATAGAATCGAATTAAAAGGTATTGATTTTAAAGAAGAT…	TAAGCTTGGTACCGCGGCTAGCTAAGATCCGCTCTAACCGAAAAGGAAGGAGTTAGACAACCTGAAGTCTAGGTCCCTATTTATTTTTTTATAGTTATGTTAGTATTAAGAACGTTATTTATATTTCAAATTTTTCTTTTTTTTCTGTACAGACGCGTGTACGCATGTAACATTATACTGAAAACCTTGCTTGAGAAGGTTTTGGGACGCTCGAAGATCCAGCTGCATTAATGAATCGGCCAACGCGCGGGGAGAGGCGGTTTGCGTATTGGGCGCTCTTCCGCTTCCTCGCTCACTGACTCGCTGCGCTCGGTCGTTCGGCTGCGGCGAGCGGTATCAGCTCACTCAAAGGCGGTAATACGGTTATCCACAGAATCAGGGGATAACGCAGGAAAGAAC…
	pGNPP014	AAATCTAGGTCATCCTACAGCAAACACCTGCAAGGCCGGGAAAGAATTGCTCGGTATTTTCTATTTTGGGAGATTTGTTGGCACGGAAGAATCGGTAACTTTACTAATCCAATACTCCGCTCCTGACTGTTTCAAGTCGGACCCCAACTTTCAAGTGACCCAATTTAGCAGCCTGCATTCTCTTGATTTTATGGGGGAAACTAACAATAGTGTTGCCTTGATTTTAAGTGGCATTGTTCTTTGAAATCGAAATTGGGGATAACGTCATACCGAAAGGTAAACAACTTCGGGGAATTGCCCTGGTTAAACATTTATTAAGCGAGATAAATAGGGGATAGCGAGATAGGGGGCGGAGAAGAAGAAGGGTGTTAAATTGCTGAAATCTCTCAATCTGGAAGA…	GAL4	GCCAATTTTAATCAAAGTGGGAATATTGCTGATAGCTCATTGTCCTTCACTTTCACTAACAGTAGCAACGGTCCGAACCTCATAACAACTCAAACAAATTCTCAAGCGCTTTCACAACCAATTGCCTCCTCTAACGTTCATGATAACTTCATGAATAATGAAATCACGGCTAGTAAAATTGATGATGGTAATAATTCAAAACCACTGTCACCTGGTTGGACGGACCAAACTGCGTATAACGCGTTTGGAATCACTACAGGGATGTTTAATACCACTACAATGGATGATGTATATAACTATCTATTCGATGATGAAGATACCCCACCAAACCCAAAAAAAGAG	ANAC102	GACTTTGCTCTCTTCTCCTCGATTTCAATCTTTGAGATAAACCACAAAGATCCTCCGATTCGAAGGTTTATAAAAACTCAAAATCGAATCTTATCCACAAGAAAACAACAAGGTACTTTTCCAAAAATGAAGGCGGAGTTGAATTTGCCGGCGGGATTCCGATTTCATCCGACGGACGAAGAGCTTGTCAAGTTCTATCTTTGCCGGAGATGTGCGTCAGAACCGATTAACGTTCCGGTTATCGCAGAGATTGACTTGTACAAATTCAATCCATGGGAGCTTCCAGAAATGGCGTTGTACGGTGAGAAAGAATGGTACTTCTTCTCGCATAGAGACCGGAAATACCCAAACGGGTCGAGACCAAACCGGGCAGCTGGAACCGGTTATTGGAAAGCGACT…	4x	CCGGTACTGGTCTGACATACCAGAACTTCACCGGTACTGGTCTGACATACCAGAACTTCACCGGTACTGGTCTGACATACCAGAACTTCACCGGTACTGGTCTGACATACCAGAACTTCA	yEGFP	ATGTCTAAAGGTGAAGAATTATTCACTGGTGTTGTCCCAATTTTGGTTGAATTAGATGGTGATGTTAATGGTCACAAATTTTCTGTCTCCGGTGAAGGTGAAGGTGATGCTACTTACGGTAAATTGACCTTAAAATTTATTTGTACTACTGGTAAATTGCCAGTTCCATGGCCAACCTTAGTCACTACTTTCGGTTATGGTGTTCAATGTTTTGCTAGATACCCAGATCATATGAAACAACATGACTTTTTCAAGTCTGCCATGCCAGAAGGTTATGTTCAAGAAAGAACTATTTTTTTCAAAGATGACGGTAACTACAAGACCAGAGCTGAAGTCAAGTTTGAAGGTGATACCTTAGTTAATAGAATCGAATTAAAAGGTATTGATTTTAAAGAAGAT…	TAAGCTTGGTACCGCGGCTAGCTAAGATCCGCTCTAACCGAAAAGGAAGGAGTTAGACAACCTGAAGTCTAGGTCCCTATTTATTTTTTTATAGTTATGTTAGTATTAAGAACGTTATTTATATTTCAAATTTTTCTTTTTTTTCTGTACAGACGCGTGTACGCATGTAACATTATACTGAAAACCTTGCTTGAGAAGGTTTTGGGACGCTCGAAGATCCAGCTGCATTAATGAATCGGCCAACGCGCGGGGAGAGGCGGTTTGCGTATTGGGCGCTCTTCCGCTTCCTCGCTCACTGACTCGCTGCGCTCGGTCGTTCGGCTGCGGCGAGCGGTATCAGCTCACTCAAAGGCGGTAATACGGTTATCCACAGAATCAGGGGATAACGCAGGAAAGAAC…
	pGNPP015	AAATCTAGGTCATCCTACAGCAAACACCTGCAAGGCCGGGAAAGAATTGCTCGGTATTTTCTATTTTGGGAGATTTGTTGGCACGGAAGAATCGGTAACTTTACTAATCCAATACTCCGCTCCTGACTGTTTCAAGTCGGACCCCAACTTTCAAGTGACCCAATTTAGCAGCCTGCATTCTCTTGATTTTATGGGGGAAACTAACAATAGTGTTGCCTTGATTTTAAGTGGCATTGTTCTTTGAAATCGAAATTGGGGATAACGTCATACCGAAAGGTAAACAACTTCGGGGAATTGCCCTGGTTAAACATTTATTAAGCGAGATAAATAGGGGATAGCGAGATAGGGGGCGGAGAAGAAGAAGGGTGTTAAATTGCTGAAATCTCTCAATCTGGAAGA…	GAL4	GCCAATTTTAATCAAAGTGGGAATATTGCTGATAGCTCATTGTCCTTCACTTTCACTAACAGTAGCAACGGTCCGAACCTCATAACAACTCAAACAAATTCTCAAGCGCTTTCACAACCAATTGCCTCCTCTAACGTTCATGATAACTTCATGAATAATGAAATCACGGCTAGTAAAATTGATGATGGTAATAATTCAAAACCACTGTCACCTGGTTGGACGGACCAAACTGCGTATAACGCGTTTGGAATCACTACAGGGATGTTTAATACCACTACAATGGATGATGTATATAACTATCTATTCGATGATGAAGATACCCCACCAAACCCAAAAAAAGAG	JUB1 DBD	CCACTTCCTGGGTTCAGGTTTCATCCGACGGATGAAGAGCTTTTAGGATACTATCTTCGAAGAAAAGTAGAGAACAAAACCATCAAACTCGAACTTATCAAACAGATCGATATCTATAAGTACGATCCTTGGGATCTTCCAAGAGTGAGCAGCGTCGGAGAAAAGGAGTGGTACTTCTTCTGCATGAGAGGTAGGAAATACAGGAATAGCGTTCGACCAAACCGAGTGACCGGTTCAGGTTTCTGGAAAGCCACTGGTATTGATAAACCGGTTTACTCCAATCTTGACTGTGTTGGTCTCAAGAAATCTCTGGTTTACTATCTTGGTTCAGCCGGTAAAGGCACCAAAACCGATTGGATGATGCATGAATTCCGCCTCCCCTCCACCACGAAAACCGAC…	1x	TATATAACTGGTGCCGTTGACAAGACGGCGACAGAAGAAA	yEGFP	ATGTCTAAAGGTGAAGAATTATTCACTGGTGTTGTCCCAATTTTGGTTGAATTAGATGGTGATGTTAATGGTCACAAATTTTCTGTCTCCGGTGAAGGTGAAGGTGATGCTACTTACGGTAAATTGACCTTAAAATTTATTTGTACTACTGGTAAATTGCCAGTTCCATGGCCAACCTTAGTCACTACTTTCGGTTATGGTGTTCAATGTTTTGCTAGATACCCAGATCATATGAAACAACATGACTTTTTCAAGTCTGCCATGCCAGAAGGTTATGTTCAAGAAAGAACTATTTTTTTCAAAGATGACGGTAACTACAAGACCAGAGCTGAAGTCAAGTTTGAAGGTGATACCTTAGTTAATAGAATCGAATTAAAAGGTATTGATTTTAAAGAAGAT…	TAAGCTTGGTACCGCGGCTAGCTAAGATCCGCTCTAACCGAAAAGGAAGGAGTTAGACAACCTGAAGTCTAGGTCCCTATTTATTTTTTTATAGTTATGTTAGTATTAAGAACGTTATTTATATTTCAAATTTTTCTTTTTTTTCTGTACAGACGCGTGTACGCATGTAACATTATACTGAAAACCTTGCTTGAGAAGGTTTTGGGACGCTCGAAGATCCAGCTGCATTAATGAATCGGCCAACGCGCGGGGAGAGGCGGTTTGCGTATTGGGCGCTCTTCCGCTTCCTCGCTCACTGACTCGCTGCGCTCGGTCGTTCGGCTGCGGCGAGCGGTATCAGCTCACTCAAAGGCGGTAATACGGTTATCCACAGAATCAGGGGATAACGCAGGAAAGAAC…
	pGNPP016	AAATCTAGGTCATCCTACAGCAAACACCTGCAAGGCCGGGAAAGAATTGCTCGGTATTTTCTATTTTGGGAGATTTGTTGGCACGGAAGAATCGGTAACTTTACTAATCCAATACTCCGCTCCTGACTGTTTCAAGTCGGACCCCAACTTTCAAGTGACCCAATTTAGCAGCCTGCATTCTCTTGATTTTATGGGGGAAACTAACAATAGTGTTGCCTTGATTTTAAGTGGCATTGTTCTTTGAAATCGAAATTGGGGATAACGTCATACCGAAAGGTAAACAACTTCGGGGAATTGCCCTGGTTAAACATTTATTAAGCGAGATAAATAGGGGATAGCGAGATAGGGGGCGGAGAAGAAGAAGGGTGTTAAATTGCTGAAATCTCTCAATCTGGAAGA…	GAL4	GCCAATTTTAATCAAAGTGGGAATATTGCTGATAGCTCATTGTCCTTCACTTTCACTAACAGTAGCAACGGTCCGAACCTCATAACAACTCAAACAAATTCTCAAGCGCTTTCACAACCAATTGCCTCCTCTAACGTTCATGATAACTTCATGAATAATGAAATCACGGCTAGTAAAATTGATGATGGTAATAATTCAAAACCACTGTCACCTGGTTGGACGGACCAAACTGCGTATAACGCGTTTGGAATCACTACAGGGATGTTTAATACCACTACAATGGATGATGTATATAACTATCTATTCGATGATGAAGATACCCCACCAAACCCAAAAAAAGAG	JUB1 DBD	CCACTTCCTGGGTTCAGGTTTCATCCGACGGATGAAGAGCTTTTAGGATACTATCTTCGAAGAAAAGTAGAGAACAAAACCATCAAACTCGAACTTATCAAACAGATCGATATCTATAAGTACGATCCTTGGGATCTTCCAAGAGTGAGCAGCGTCGGAGAAAAGGAGTGGTACTTCTTCTGCATGAGAGGTAGGAAATACAGGAATAGCGTTCGACCAAACCGAGTGACCGGTTCAGGTTTCTGGAAAGCCACTGGTATTGATAAACCGGTTTACTCCAATCTTGACTGTGTTGGTCTCAAGAAATCTCTGGTTTACTATCTTGGTTCAGCCGGTAAAGGCACCAAAACCGATTGGATGATGCATGAATTCCGCCTCCCCTCCACCACGAAAACCGAC…	2x	TATATAACTGGTGCCGTTGACAAGACGGCGACAGAAGAAATATATAACTGGTGCCGTTGACAAGACGGCGACAGAAGAAA	yEGFP	ATGTCTAAAGGTGAAGAATTATTCACTGGTGTTGTCCCAATTTTGGTTGAATTAGATGGTGATGTTAATGGTCACAAATTTTCTGTCTCCGGTGAAGGTGAAGGTGATGCTACTTACGGTAAATTGACCTTAAAATTTATTTGTACTACTGGTAAATTGCCAGTTCCATGGCCAACCTTAGTCACTACTTTCGGTTATGGTGTTCAATGTTTTGCTAGATACCCAGATCATATGAAACAACATGACTTTTTCAAGTCTGCCATGCCAGAAGGTTATGTTCAAGAAAGAACTATTTTTTTCAAAGATGACGGTAACTACAAGACCAGAGCTGAAGTCAAGTTTGAAGGTGATACCTTAGTTAATAGAATCGAATTAAAAGGTATTGATTTTAAAGAAGAT…	TAAGCTTGGTACCGCGGCTAGCTAAGATCCGCTCTAACCGAAAAGGAAGGAGTTAGACAACCTGAAGTCTAGGTCCCTATTTATTTTTTTATAGTTATGTTAGTATTAAGAACGTTATTTATATTTCAAATTTTTCTTTTTTTTCTGTACAGACGCGTGTACGCATGTAACATTATACTGAAAACCTTGCTTGAGAAGGTTTTGGGACGCTCGAAGATCCAGCTGCATTAATGAATCGGCCAACGCGCGGGGAGAGGCGGTTTGCGTATTGGGCGCTCTTCCGCTTCCTCGCTCACTGACTCGCTGCGCTCGGTCGTTCGGCTGCGGCGAGCGGTATCAGCTCACTCAAAGGCGGTAATACGGTTATCCACAGAATCAGGGGATAACGCAGGAAAGAAC…
	pGNPP017	AAATCTAGGTCATCCTACAGCAAACACCTGCAAGGCCGGGAAAGAATTGCTCGGTATTTTCTATTTTGGGAGATTTGTTGGCACGGAAGAATCGGTAACTTTACTAATCCAATACTCCGCTCCTGACTGTTTCAAGTCGGACCCCAACTTTCAAGTGACCCAATTTAGCAGCCTGCATTCTCTTGATTTTATGGGGGAAACTAACAATAGTGTTGCCTTGATTTTAAGTGGCATTGTTCTTTGAAATCGAAATTGGGGATAACGTCATACCGAAAGGTAAACAACTTCGGGGAATTGCCCTGGTTAAACATTTATTAAGCGAGATAAATAGGGGATAGCGAGATAGGGGGCGGAGAAGAAGAAGGGTGTTAAATTGCTGAAATCTCTCAATCTGGAAGA…	GAL4	GCCAATTTTAATCAAAGTGGGAATATTGCTGATAGCTCATTGTCCTTCACTTTCACTAACAGTAGCAACGGTCCGAACCTCATAACAACTCAAACAAATTCTCAAGCGCTTTCACAACCAATTGCCTCCTCTAACGTTCATGATAACTTCATGAATAATGAAATCACGGCTAGTAAAATTGATGATGGTAATAATTCAAAACCACTGTCACCTGGTTGGACGGACCAAACTGCGTATAACGCGTTTGGAATCACTACAGGGATGTTTAATACCACTACAATGGATGATGTATATAACTATCTATTCGATGATGAAGATACCCCACCAAACCCAAAAAAAGAG	JUB1 DBD	CCACTTCCTGGGTTCAGGTTTCATCCGACGGATGAAGAGCTTTTAGGATACTATCTTCGAAGAAAAGTAGAGAACAAAACCATCAAACTCGAACTTATCAAACAGATCGATATCTATAAGTACGATCCTTGGGATCTTCCAAGAGTGAGCAGCGTCGGAGAAAAGGAGTGGTACTTCTTCTGCATGAGAGGTAGGAAATACAGGAATAGCGTTCGACCAAACCGAGTGACCGGTTCAGGTTTCTGGAAAGCCACTGGTATTGATAAACCGGTTTACTCCAATCTTGACTGTGTTGGTCTCAAGAAATCTCTGGTTTACTATCTTGGTTCAGCCGGTAAAGGCACCAAAACCGATTGGATGATGCATGAATTCCGCCTCCCCTCCACCACGAAAACCGAC…	4x	TATATAACTGGTGCCGTTGACAAGACGGCGACAGAAGAAATATATAACTGGTGCCGTTGACAAGACGGCGACAGAAGAAATATATAACTGGTGCCGTTGACAAGACGGCGACAGAAGAAATATATAACTGGTGCCGTTGACAAGACGGCGACAGAAGAAA	yEGFP	ATGTCTAAAGGTGAAGAATTATTCACTGGTGTTGTCCCAATTTTGGTTGAATTAGATGGTGATGTTAATGGTCACAAATTTTCTGTCTCCGGTGAAGGTGAAGGTGATGCTACTTACGGTAAATTGACCTTAAAATTTATTTGTACTACTGGTAAATTGCCAGTTCCATGGCCAACCTTAGTCACTACTTTCGGTTATGGTGTTCAATGTTTTGCTAGATACCCAGATCATATGAAACAACATGACTTTTTCAAGTCTGCCATGCCAGAAGGTTATGTTCAAGAAAGAACTATTTTTTTCAAAGATGACGGTAACTACAAGACCAGAGCTGAAGTCAAGTTTGAAGGTGATACCTTAGTTAATAGAATCGAATTAAAAGGTATTGATTTTAAAGAAGAT…	TAAGCTTGGTACCGCGGCTAGCTAAGATCCGCTCTAACCGAAAAGGAAGGAGTTAGACAACCTGAAGTCTAGGTCCCTATTTATTTTTTTATAGTTATGTTAGTATTAAGAACGTTATTTATATTTCAAATTTTTCTTTTTTTTCTGTACAGACGCGTGTACGCATGTAACATTATACTGAAAACCTTGCTTGAGAAGGTTTTGGGACGCTCGAAGATCCAGCTGCATTAATGAATCGGCCAACGCGCGGGGAGAGGCGGTTTGCGTATTGGGCGCTCTTCCGCTTCCTCGCTCACTGACTCGCTGCGCTCGGTCGTTCGGCTGCGGCGAGCGGTATCAGCTCACTCAAAGGCGGTAATACGGTTATCCACAGAATCAGGGGATAACGCAGGAAAGAAC…
	pGNPP018	AAATCTAGGTCATCCTACAGCAAACACCTGCAAGGCCGGGAAAGAATTGCTCGGTATTTTCTATTTTGGGAGATTTGTTGGCACGGAAGAATCGGTAACTTTACTAATCCAATACTCCGCTCCTGACTGTTTCAAGTCGGACCCCAACTTTCAAGTGACCCAATTTAGCAGCCTGCATTCTCTTGATTTTATGGGGGAAACTAACAATAGTGTTGCCTTGATTTTAAGTGGCATTGTTCTTTGAAATCGAAATTGGGGATAACGTCATACCGAAAGGTAAACAACTTCGGGGAATTGCCCTGGTTAAACATTTATTAAGCGAGATAAATAGGGGATAGCGAGATAGGGGGCGGAGAAGAAGAAGGGTGTTAAATTGCTGAAATCTCTCAATCTGGAAGA…	GAL4	GCCAATTTTAATCAAAGTGGGAATATTGCTGATAGCTCATTGTCCTTCACTTTCACTAACAGTAGCAACGGTCCGAACCTCATAACAACTCAAACAAATTCTCAAGCGCTTTCACAACCAATTGCCTCCTCTAACGTTCATGATAACTTCATGAATAATGAAATCACGGCTAGTAAAATTGATGATGGTAATAATTCAAAACCACTGTCACCTGGTTGGACGGACCAAACTGCGTATAACGCGTTTGGAATCACTACAGGGATGTTTAATACCACTACAATGGATGATGTATATAACTATCTATTCGATGATGAAGATACCCCACCAAACCCAAAAAAAGAG	GRF7	GACTTTGCTCTCTTCTCCTCGATTTCAATCTTTGAGATAAACCACAAAGATCCTCCGATTCGAAGGTTTATAAAAACTCAAAATCGAATCTTATCCACAAGAAAACAACAAGGTACTTTTCCAAAAATGAAGGCGGAGTTGAATTTGCCGGCGGGATTCCGATTTCATCCGACGGACGAAGAGCTTGTCAAGTTCTATCTTTGCCGGAGATGTGCGTCAGAACCGATTAACGTTCCGGTTATCGCAGAGATTGACTTGTACAAATTCAATCCATGGGAGCTTCCAGAAATGGCGTTGTACGGTGAGAAAGAATGGTACTTCTTCTCGCATAGAGACCGGAAATACCCAAACGGGTCGAGACCAAACCGGGCAGCTGGAACCGGTTATTGGAAAGCGACT…	1x	GAGACAGTGTTGTGTTGTCAGGGTTAATAAAAA	yEGFP	ATGTCTAAAGGTGAAGAATTATTCACTGGTGTTGTCCCAATTTTGGTTGAATTAGATGGTGATGTTAATGGTCACAAATTTTCTGTCTCCGGTGAAGGTGAAGGTGATGCTACTTACGGTAAATTGACCTTAAAATTTATTTGTACTACTGGTAAATTGCCAGTTCCATGGCCAACCTTAGTCACTACTTTCGGTTATGGTGTTCAATGTTTTGCTAGATACCCAGATCATATGAAACAACATGACTTTTTCAAGTCTGCCATGCCAGAAGGTTATGTTCAAGAAAGAACTATTTTTTTCAAAGATGACGGTAACTACAAGACCAGAGCTGAAGTCAAGTTTGAAGGTGATACCTTAGTTAATAGAATCGAATTAAAAGGTATTGATTTTAAAGAAGAT…	TAAGCTTGGTACCGCGGCTAGCTAAGATCCGCTCTAACCGAAAAGGAAGGAGTTAGACAACCTGAAGTCTAGGTCCCTATTTATTTTTTTATAGTTATGTTAGTATTAAGAACGTTATTTATATTTCAAATTTTTCTTTTTTTTCTGTACAGACGCGTGTACGCATGTAACATTATACTGAAAACCTTGCTTGAGAAGGTTTTGGGACGCTCGAAGATCCAGCTGCATTAATGAATCGGCCAACGCGCGGGGAGAGGCGGTTTGCGTATTGGGCGCTCTTCCGCTTCCTCGCTCACTGACTCGCTGCGCTCGGTCGTTCGGCTGCGGCGAGCGGTATCAGCTCACTCAAAGGCGGTAATACGGTTATCCACAGAATCAGGGGATAACGCAGGAAAGAAC…
	pGNPP019	AAATCTAGGTCATCCTACAGCAAACACCTGCAAGGCCGGGAAAGAATTGCTCGGTATTTTCTATTTTGGGAGATTTGTTGGCACGGAAGAATCGGTAACTTTACTAATCCAATACTCCGCTCCTGACTGTTTCAAGTCGGACCCCAACTTTCAAGTGACCCAATTTAGCAGCCTGCATTCTCTTGATTTTATGGGGGAAACTAACAATAGTGTTGCCTTGATTTTAAGTGGCATTGTTCTTTGAAATCGAAATTGGGGATAACGTCATACCGAAAGGTAAACAACTTCGGGGAATTGCCCTGGTTAAACATTTATTAAGCGAGATAAATAGGGGATAGCGAGATAGGGGGCGGAGAAGAAGAAGGGTGTTAAATTGCTGAAATCTCTCAATCTGGAAGA…	GAL4	GCCAATTTTAATCAAAGTGGGAATATTGCTGATAGCTCATTGTCCTTCACTTTCACTAACAGTAGCAACGGTCCGAACCTCATAACAACTCAAACAAATTCTCAAGCGCTTTCACAACCAATTGCCTCCTCTAACGTTCATGATAACTTCATGAATAATGAAATCACGGCTAGTAAAATTGATGATGGTAATAATTCAAAACCACTGTCACCTGGTTGGACGGACCAAACTGCGTATAACGCGTTTGGAATCACTACAGGGATGTTTAATACCACTACAATGGATGATGTATATAACTATCTATTCGATGATGAAGATACCCCACCAAACCCAAAAAAAGAG	GRF7	GACTTTGCTCTCTTCTCCTCGATTTCAATCTTTGAGATAAACCACAAAGATCCTCCGATTCGAAGGTTTATAAAAACTCAAAATCGAATCTTATCCACAAGAAAACAACAAGGTACTTTTCCAAAAATGAAGGCGGAGTTGAATTTGCCGGCGGGATTCCGATTTCATCCGACGGACGAAGAGCTTGTCAAGTTCTATCTTTGCCGGAGATGTGCGTCAGAACCGATTAACGTTCCGGTTATCGCAGAGATTGACTTGTACAAATTCAATCCATGGGAGCTTCCAGAAATGGCGTTGTACGGTGAGAAAGAATGGTACTTCTTCTCGCATAGAGACCGGAAATACCCAAACGGGTCGAGACCAAACCGGGCAGCTGGAACCGGTTATTGGAAAGCGACT…	2x	GAGACAGTGTTGTGTTGTCAGGGTTAATAAAAAGAGACAGTGTTGTGTTGTCAGGGTTAATAAAAA	yEGFP	ATGTCTAAAGGTGAAGAATTATTCACTGGTGTTGTCCCAATTTTGGTTGAATTAGATGGTGATGTTAATGGTCACAAATTTTCTGTCTCCGGTGAAGGTGAAGGTGATGCTACTTACGGTAAATTGACCTTAAAATTTATTTGTACTACTGGTAAATTGCCAGTTCCATGGCCAACCTTAGTCACTACTTTCGGTTATGGTGTTCAATGTTTTGCTAGATACCCAGATCATATGAAACAACATGACTTTTTCAAGTCTGCCATGCCAGAAGGTTATGTTCAAGAAAGAACTATTTTTTTCAAAGATGACGGTAACTACAAGACCAGAGCTGAAGTCAAGTTTGAAGGTGATACCTTAGTTAATAGAATCGAATTAAAAGGTATTGATTTTAAAGAAGAT…	TAAGCTTGGTACCGCGGCTAGCTAAGATCCGCTCTAACCGAAAAGGAAGGAGTTAGACAACCTGAAGTCTAGGTCCCTATTTATTTTTTTATAGTTATGTTAGTATTAAGAACGTTATTTATATTTCAAATTTTTCTTTTTTTTCTGTACAGACGCGTGTACGCATGTAACATTATACTGAAAACCTTGCTTGAGAAGGTTTTGGGACGCTCGAAGATCCAGCTGCATTAATGAATCGGCCAACGCGCGGGGAGAGGCGGTTTGCGTATTGGGCGCTCTTCCGCTTCCTCGCTCACTGACTCGCTGCGCTCGGTCGTTCGGCTGCGGCGAGCGGTATCAGCTCACTCAAAGGCGGTAATACGGTTATCCACAGAATCAGGGGATAACGCAGGAAAGAAC…
	pGNPP020	AAATCTAGGTCATCCTACAGCAAACACCTGCAAGGCCGGGAAAGAATTGCTCGGTATTTTCTATTTTGGGAGATTTGTTGGCACGGAAGAATCGGTAACTTTACTAATCCAATACTCCGCTCCTGACTGTTTCAAGTCGGACCCCAACTTTCAAGTGACCCAATTTAGCAGCCTGCATTCTCTTGATTTTATGGGGGAAACTAACAATAGTGTTGCCTTGATTTTAAGTGGCATTGTTCTTTGAAATCGAAATTGGGGATAACGTCATACCGAAAGGTAAACAACTTCGGGGAATTGCCCTGGTTAAACATTTATTAAGCGAGATAAATAGGGGATAGCGAGATAGGGGGCGGAGAAGAAGAAGGGTGTTAAATTGCTGAAATCTCTCAATCTGGAAGA…	GAL4	GCCAATTTTAATCAAAGTGGGAATATTGCTGATAGCTCATTGTCCTTCACTTTCACTAACAGTAGCAACGGTCCGAACCTCATAACAACTCAAACAAATTCTCAAGCGCTTTCACAACCAATTGCCTCCTCTAACGTTCATGATAACTTCATGAATAATGAAATCACGGCTAGTAAAATTGATGATGGTAATAATTCAAAACCACTGTCACCTGGTTGGACGGACCAAACTGCGTATAACGCGTTTGGAATCACTACAGGGATGTTTAATACCACTACAATGGATGATGTATATAACTATCTATTCGATGATGAAGATACCCCACCAAACCCAAAAAAAGAG	GRF7	GACTTTGCTCTCTTCTCCTCGATTTCAATCTTTGAGATAAACCACAAAGATCCTCCGATTCGAAGGTTTATAAAAACTCAAAATCGAATCTTATCCACAAGAAAACAACAAGGTACTTTTCCAAAAATGAAGGCGGAGTTGAATTTGCCGGCGGGATTCCGATTTCATCCGACGGACGAAGAGCTTGTCAAGTTCTATCTTTGCCGGAGATGTGCGTCAGAACCGATTAACGTTCCGGTTATCGCAGAGATTGACTTGTACAAATTCAATCCATGGGAGCTTCCAGAAATGGCGTTGTACGGTGAGAAAGAATGGTACTTCTTCTCGCATAGAGACCGGAAATACCCAAACGGGTCGAGACCAAACCGGGCAGCTGGAACCGGTTATTGGAAAGCGACT…	4x	GAGACAGTGTTGTGTTGTCAGGGTTAATAAAAAGAGACAGTGTTGTGTTGTCAGGGTTAATAAAAAGAGACAGTGTTGTGTTGTCAGGGTTAATAAAAAGAGACAGTGTTGTGTTGTCAGGGTTAATAAAAA	yEGFP	ATGTCTAAAGGTGAAGAATTATTCACTGGTGTTGTCCCAATTTTGGTTGAATTAGATGGTGATGTTAATGGTCACAAATTTTCTGTCTCCGGTGAAGGTGAAGGTGATGCTACTTACGGTAAATTGACCTTAAAATTTATTTGTACTACTGGTAAATTGCCAGTTCCATGGCCAACCTTAGTCACTACTTTCGGTTATGGTGTTCAATGTTTTGCTAGATACCCAGATCATATGAAACAACATGACTTTTTCAAGTCTGCCATGCCAGAAGGTTATGTTCAAGAAAGAACTATTTTTTTCAAAGATGACGGTAACTACAAGACCAGAGCTGAAGTCAAGTTTGAAGGTGATACCTTAGTTAATAGAATCGAATTAAAAGGTATTGATTTTAAAGAAGAT…	TAAGCTTGGTACCGCGGCTAGCTAAGATCCGCTCTAACCGAAAAGGAAGGAGTTAGACAACCTGAAGTCTAGGTCCCTATTTATTTTTTTATAGTTATGTTAGTATTAAGAACGTTATTTATATTTCAAATTTTTCTTTTTTTTCTGTACAGACGCGTGTACGCATGTAACATTATACTGAAAACCTTGCTTGAGAAGGTTTTGGGACGCTCGAAGATCCAGCTGCATTAATGAATCGGCCAACGCGCGGGGAGAGGCGGTTTGCGTATTGGGCGCTCTTCCGCTTCCTCGCTCACTGACTCGCTGCGCTCGGTCGTTCGGCTGCGGCGAGCGGTATCAGCTCACTCAAAGGCGGTAATACGGTTATCCACAGAATCAGGGGATAACGCAGGAAAGAAC…
	pGNPP021	AAATCTAGGTCATCCTACAGCAAACACCTGCAAGGCCGGGAAAGAATTGCTCGGTATTTTCTATTTTGGGAGATTTGTTGGCACGGAAGAATCGGTAACTTTACTAATCCAATACTCCGCTCCTGACTGTTTCAAGTCGGACCCCAACTTTCAAGTGACCCAATTTAGCAGCCTGCATTCTCTTGATTTTATGGGGGAAACTAACAATAGTGTTGCCTTGATTTTAAGTGGCATTGTTCTTTGAAATCGAAATTGGGGATAACGTCATACCGAAAGGTAAACAACTTCGGGGAATTGCCCTGGTTAAACATTTATTAAGCGAGATAAATAGGGGATAGCGAGATAGGGGGCGGAGAAGAAGAAGGGTGTTAAATTGCTGAAATCTCTCAATCTGGAAGA…	EDLL	GAAGTTTTCGAGTTTGAGTATTTGGACGATAAGGTTCTTGAAGAACTTCTTGATTCAGAAGAAAGGAAGAGA	GRF9	CAGAGCCCTAAAATGGAGCAGGAGGAGGTTGAGGAGGAGAGGATGAGGAATAAGTGGCCGTGGATGAAGGCGGCGCAGTTAATGGAGTTTCGGATGCAAGCTTTGGTGTATAGATACATAGAGGCTGGTCTCCGTGTGCCTCATCATCTCGTGGTGCCTATTTGGAACAGTCTTGCTCTCTCTTCTTCCTCCAATTACAACTATCACTCTTCTTCTCTGTTGAGTAACAAGGGAGTAACCCATATCGACACGTTGGAAACTGAACCAACTAGGTGCAGGAGAACAGATGGGAAGAAATGGCGCTGTAGCAACACGGTCCTTCTATTCGAGAAGTACTGTGAACGGCACATGCATAGAGGTCGTAAACGTTCAAGAAAGCTTGTGGAATCTTCTTCTGAG…	1x	CCGGTACTGGTCTGACATACCAGAACTTCA	yEGFP	ATGTCTAAAGGTGAAGAATTATTCACTGGTGTTGTCCCAATTTTGGTTGAATTAGATGGTGATGTTAATGGTCACAAATTTTCTGTCTCCGGTGAAGGTGAAGGTGATGCTACTTACGGTAAATTGACCTTAAAATTTATTTGTACTACTGGTAAATTGCCAGTTCCATGGCCAACCTTAGTCACTACTTTCGGTTATGGTGTTCAATGTTTTGCTAGATACCCAGATCATATGAAACAACATGACTTTTTCAAGTCTGCCATGCCAGAAGGTTATGTTCAAGAAAGAACTATTTTTTTCAAAGATGACGGTAACTACAAGACCAGAGCTGAAGTCAAGTTTGAAGGTGATACCTTAGTTAATAGAATCGAATTAAAAGGTATTGATTTTAAAGAAGAT…	TAAGCTTGGTACCGCGGCTAGCTAAGATCCGCTCTAACCGAAAAGGAAGGAGTTAGACAACCTGAAGTCTAGGTCCCTATTTATTTTTTTATAGTTATGTTAGTATTAAGAACGTTATTTATATTTCAAATTTTTCTTTTTTTTCTGTACAGACGCGTGTACGCATGTAACATTATACTGAAAACCTTGCTTGAGAAGGTTTTGGGACGCTCGAAGATCCAGCTGCATTAATGAATCGGCCAACGCGCGGGGAGAGGCGGTTTGCGTATTGGGCGCTCTTCCGCTTCCTCGCTCACTGACTCGCTGCGCTCGGTCGTTCGGCTGCGGCGAGCGGTATCAGCTCACTCAAAGGCGGTAATACGGTTATCCACAGAATCAGGGGATAACGCAGGAAAGAAC…
	pGNPP022	AAATCTAGGTCATCCTACAGCAAACACCTGCAAGGCCGGGAAAGAATTGCTCGGTATTTTCTATTTTGGGAGATTTGTTGGCACGGAAGAATCGGTAACTTTACTAATCCAATACTCCGCTCCTGACTGTTTCAAGTCGGACCCCAACTTTCAAGTGACCCAATTTAGCAGCCTGCATTCTCTTGATTTTATGGGGGAAACTAACAATAGTGTTGCCTTGATTTTAAGTGGCATTGTTCTTTGAAATCGAAATTGGGGATAACGTCATACCGAAAGGTAAACAACTTCGGGGAATTGCCCTGGTTAAACATTTATTAAGCGAGATAAATAGGGGATAGCGAGATAGGGGGCGGAGAAGAAGAAGGGTGTTAAATTGCTGAAATCTCTCAATCTGGAAGA…	EDLL	GAAGTTTTCGAGTTTGAGTATTTGGACGATAAGGTTCTTGAAGAACTTCTTGATTCAGAAGAAAGGAAGAGA	GRF9	CAGAGCCCTAAAATGGAGCAGGAGGAGGTTGAGGAGGAGAGGATGAGGAATAAGTGGCCGTGGATGAAGGCGGCGCAGTTAATGGAGTTTCGGATGCAAGCTTTGGTGTATAGATACATAGAGGCTGGTCTCCGTGTGCCTCATCATCTCGTGGTGCCTATTTGGAACAGTCTTGCTCTCTCTTCTTCCTCCAATTACAACTATCACTCTTCTTCTCTGTTGAGTAACAAGGGAGTAACCCATATCGACACGTTGGAAACTGAACCAACTAGGTGCAGGAGAACAGATGGGAAGAAATGGCGCTGTAGCAACACGGTCCTTCTATTCGAGAAGTACTGTGAACGGCACATGCATAGAGGTCGTAAACGTTCAAGAAAGCTTGTGGAATCTTCTTCTGAG…	2x	CCGGTACTGGTCTGACATACCAGAACTTCACCGGTACTGGTCTGACATACCAGAACTTCA	yEGFP	ATGTCTAAAGGTGAAGAATTATTCACTGGTGTTGTCCCAATTTTGGTTGAATTAGATGGTGATGTTAATGGTCACAAATTTTCTGTCTCCGGTGAAGGTGAAGGTGATGCTACTTACGGTAAATTGACCTTAAAATTTATTTGTACTACTGGTAAATTGCCAGTTCCATGGCCAACCTTAGTCACTACTTTCGGTTATGGTGTTCAATGTTTTGCTAGATACCCAGATCATATGAAACAACATGACTTTTTCAAGTCTGCCATGCCAGAAGGTTATGTTCAAGAAAGAACTATTTTTTTCAAAGATGACGGTAACTACAAGACCAGAGCTGAAGTCAAGTTTGAAGGTGATACCTTAGTTAATAGAATCGAATTAAAAGGTATTGATTTTAAAGAAGAT…	TAAGCTTGGTACCGCGGCTAGCTAAGATCCGCTCTAACCGAAAAGGAAGGAGTTAGACAACCTGAAGTCTAGGTCCCTATTTATTTTTTTATAGTTATGTTAGTATTAAGAACGTTATTTATATTTCAAATTTTTCTTTTTTTTCTGTACAGACGCGTGTACGCATGTAACATTATACTGAAAACCTTGCTTGAGAAGGTTTTGGGACGCTCGAAGATCCAGCTGCATTAATGAATCGGCCAACGCGCGGGGAGAGGCGGTTTGCGTATTGGGCGCTCTTCCGCTTCCTCGCTCACTGACTCGCTGCGCTCGGTCGTTCGGCTGCGGCGAGCGGTATCAGCTCACTCAAAGGCGGTAATACGGTTATCCACAGAATCAGGGGATAACGCAGGAAAGAAC…
	pGNPP023	AAATCTAGGTCATCCTACAGCAAACACCTGCAAGGCCGGGAAAGAATTGCTCGGTATTTTCTATTTTGGGAGATTTGTTGGCACGGAAGAATCGGTAACTTTACTAATCCAATACTCCGCTCCTGACTGTTTCAAGTCGGACCCCAACTTTCAAGTGACCCAATTTAGCAGCCTGCATTCTCTTGATTTTATGGGGGAAACTAACAATAGTGTTGCCTTGATTTTAAGTGGCATTGTTCTTTGAAATCGAAATTGGGGATAACGTCATACCGAAAGGTAAACAACTTCGGGGAATTGCCCTGGTTAAACATTTATTAAGCGAGATAAATAGGGGATAGCGAGATAGGGGGCGGAGAAGAAGAAGGGTGTTAAATTGCTGAAATCTCTCAATCTGGAAGA…	EDLL	GAAGTTTTCGAGTTTGAGTATTTGGACGATAAGGTTCTTGAAGAACTTCTTGATTCAGAAGAAAGGAAGAGA	GRF9	CAGAGCCCTAAAATGGAGCAGGAGGAGGTTGAGGAGGAGAGGATGAGGAATAAGTGGCCGTGGATGAAGGCGGCGCAGTTAATGGAGTTTCGGATGCAAGCTTTGGTGTATAGATACATAGAGGCTGGTCTCCGTGTGCCTCATCATCTCGTGGTGCCTATTTGGAACAGTCTTGCTCTCTCTTCTTCCTCCAATTACAACTATCACTCTTCTTCTCTGTTGAGTAACAAGGGAGTAACCCATATCGACACGTTGGAAACTGAACCAACTAGGTGCAGGAGAACAGATGGGAAGAAATGGCGCTGTAGCAACACGGTCCTTCTATTCGAGAAGTACTGTGAACGGCACATGCATAGAGGTCGTAAACGTTCAAGAAAGCTTGTGGAATCTTCTTCTGAG…	4x	CCGGTACTGGTCTGACATACCAGAACTTCACCGGTACTGGTCTGACATACCAGAACTTCACCGGTACTGGTCTGACATACCAGAACTTCACCGGTACTGGTCTGACATACCAGAACTTCA	yEGFP	ATGTCTAAAGGTGAAGAATTATTCACTGGTGTTGTCCCAATTTTGGTTGAATTAGATGGTGATGTTAATGGTCACAAATTTTCTGTCTCCGGTGAAGGTGAAGGTGATGCTACTTACGGTAAATTGACCTTAAAATTTATTTGTACTACTGGTAAATTGCCAGTTCCATGGCCAACCTTAGTCACTACTTTCGGTTATGGTGTTCAATGTTTTGCTAGATACCCAGATCATATGAAACAACATGACTTTTTCAAGTCTGCCATGCCAGAAGGTTATGTTCAAGAAAGAACTATTTTTTTCAAAGATGACGGTAACTACAAGACCAGAGCTGAAGTCAAGTTTGAAGGTGATACCTTAGTTAATAGAATCGAATTAAAAGGTATTGATTTTAAAGAAGAT…	TAAGCTTGGTACCGCGGCTAGCTAAGATCCGCTCTAACCGAAAAGGAAGGAGTTAGACAACCTGAAGTCTAGGTCCCTATTTATTTTTTTATAGTTATGTTAGTATTAAGAACGTTATTTATATTTCAAATTTTTCTTTTTTTTCTGTACAGACGCGTGTACGCATGTAACATTATACTGAAAACCTTGCTTGAGAAGGTTTTGGGACGCTCGAAGATCCAGCTGCATTAATGAATCGGCCAACGCGCGGGGAGAGGCGGTTTGCGTATTGGGCGCTCTTCCGCTTCCTCGCTCACTGACTCGCTGCGCTCGGTCGTTCGGCTGCGGCGAGCGGTATCAGCTCACTCAAAGGCGGTAATACGGTTATCCACAGAATCAGGGGATAACGCAGGAAAGAAC…
	pGNPP024	AAATCTAGGTCATCCTACAGCAAACACCTGCAAGGCCGGGAAAGAATTGCTCGGTATTTTCTATTTTGGGAGATTTGTTGGCACGGAAGAATCGGTAACTTTACTAATCCAATACTCCGCTCCTGACTGTTTCAAGTCGGACCCCAACTTTCAAGTGACCCAATTTAGCAGCCTGCATTCTCTTGATTTTATGGGGGAAACTAACAATAGTGTTGCCTTGATTTTAAGTGGCATTGTTCTTTGAAATCGAAATTGGGGATAACGTCATACCGAAAGGTAAACAACTTCGGGGAATTGCCCTGGTTAAACATTTATTAAGCGAGATAAATAGGGGATAGCGAGATAGGGGGCGGAGAAGAAGAAGGGTGTTAAATTGCTGAAATCTCTCAATCTGGAAGA…	EDLL	GAAGTTTTCGAGTTTGAGTATTTGGACGATAAGGTTCTTGAAGAACTTCTTGATTCAGAAGAAAGGAAGAGA	ANAC102	GACTTTGCTCTCTTCTCCTCGATTTCAATCTTTGAGATAAACCACAAAGATCCTCCGATTCGAAGGTTTATAAAAACTCAAAATCGAATCTTATCCACAAGAAAACAACAAGGTACTTTTCCAAAAATGAAGGCGGAGTTGAATTTGCCGGCGGGATTCCGATTTCATCCGACGGACGAAGAGCTTGTCAAGTTCTATCTTTGCCGGAGATGTGCGTCAGAACCGATTAACGTTCCGGTTATCGCAGAGATTGACTTGTACAAATTCAATCCATGGGAGCTTCCAGAAATGGCGTTGTACGGTGAGAAAGAATGGTACTTCTTCTCGCATAGAGACCGGAAATACCCAAACGGGTCGAGACCAAACCGGGCAGCTGGAACCGGTTATTGGAAAGCGACT…	2x	CGTAGTAATCAAACCCATTACGCAACTAAGCGTAGTAATCAAACCCATTACGCAACTAAGCGTAGTAATCAAACCCATTACGCAACTAAGCGTAGTAATCAAACCCATTACGCAACTAAG	yEGFP	ATGTCTAAAGGTGAAGAATTATTCACTGGTGTTGTCCCAATTTTGGTTGAATTAGATGGTGATGTTAATGGTCACAAATTTTCTGTCTCCGGTGAAGGTGAAGGTGATGCTACTTACGGTAAATTGACCTTAAAATTTATTTGTACTACTGGTAAATTGCCAGTTCCATGGCCAACCTTAGTCACTACTTTCGGTTATGGTGTTCAATGTTTTGCTAGATACCCAGATCATATGAAACAACATGACTTTTTCAAGTCTGCCATGCCAGAAGGTTATGTTCAAGAAAGAACTATTTTTTTCAAAGATGACGGTAACTACAAGACCAGAGCTGAAGTCAAGTTTGAAGGTGATACCTTAGTTAATAGAATCGAATTAAAAGGTATTGATTTTAAAGAAGAT…	TAAGCTTGGTACCGCGGCTAGCTAAGATCCGCTCTAACCGAAAAGGAAGGAGTTAGACAACCTGAAGTCTAGGTCCCTATTTATTTTTTTATAGTTATGTTAGTATTAAGAACGTTATTTATATTTCAAATTTTTCTTTTTTTTCTGTACAGACGCGTGTACGCATGTAACATTATACTGAAAACCTTGCTTGAGAAGGTTTTGGGACGCTCGAAGATCCAGCTGCATTAATGAATCGGCCAACGCGCGGGGAGAGGCGGTTTGCGTATTGGGCGCTCTTCCGCTTCCTCGCTCACTGACTCGCTGCGCTCGGTCGTTCGGCTGCGGCGAGCGGTATCAGCTCACTCAAAGGCGGTAATACGGTTATCCACAGAATCAGGGGATAACGCAGGAAAGAAC…
	pGNPP025	AAATCTAGGTCATCCTACAGCAAACACCTGCAAGGCCGGGAAAGAATTGCTCGGTATTTTCTATTTTGGGAGATTTGTTGGCACGGAAGAATCGGTAACTTTACTAATCCAATACTCCGCTCCTGACTGTTTCAAGTCGGACCCCAACTTTCAAGTGACCCAATTTAGCAGCCTGCATTCTCTTGATTTTATGGGGGAAACTAACAATAGTGTTGCCTTGATTTTAAGTGGCATTGTTCTTTGAAATCGAAATTGGGGATAACGTCATACCGAAAGGTAAACAACTTCGGGGAATTGCCCTGGTTAAACATTTATTAAGCGAGATAAATAGGGGATAGCGAGATAGGGGGCGGAGAAGAAGAAGGGTGTTAAATTGCTGAAATCTCTCAATCTGGAAGA…	N/A	N/A	GAPDH	ATAGTTGTTCAATTGATTGAAATAGGGACAAATAAATTAAATTTAAAGTCTTTGGGTCAGGAGAAACCAAAATTGGGAAAGGTGTTCGCCTTTTATATTCGATTCTGGTGGTTTCCAATAATCTCATGACATGCGTCCGCCCGCTATTATTGCCAGCGACGGCCGGGACTTTTCCATCCCTGGGCTGCTAGGTCGGGTACACGACTTCCGTTTTACCCGCAACGTAATGCTGGGAAGAGCATTGCTGCAAGGGGGCCGTAGAAGAAGCTCTCCAGCAGAGTAAAATTTCCTAGGGACGGTAACGGGCGGTGGAAGGAGAGAGAAGGGAAGAGACGTTTCTGGTTCCATTACTCCACATTTAAGTTTTACCCCGGAGAATTTTACGTTGCCAGCAGGTCG…	N/A	N/A	yEGFP	ATGTCTAAAGGTGAAGAATTATTCACTGGTGTTGTCCCAATTTTGGTTGAATTAGATGGTGATGTTAATGGTCACAAATTTTCTGTCTCCGGTGAAGGTGAAGGTGATGCTACTTACGGTAAATTGACCTTAAAATTTATTTGTACTACTGGTAAATTGCCAGTTCCATGGCCAACCTTAGTCACTACTTTCGGTTATGGTGTTCAATGTTTTGCTAGATACCCAGATCATATGAAACAACATGACTTTTTCAAGTCTGCCATGCCAGAAGGTTATGTTCAAGAAAGAACTATTTTTTTCAAAGATGACGGTAACTACAAGACCAGAGCTGAAGTCAAGTTTGAAGGTGATACCTTAGTTAATAGAATCGAATTAAAAGGTATTGATTTTAAAGAAGAT…	TCGCGCGTTTCGGTGATGACGGTGAAAACCTCTGACACATGCAGCTCCCGGAGACGGTCACAGCTTGTCTGTAAGCGGATGCCGGGAGCAGACAAGCCCGTCAGGGCGCGTCAGCGGGTGTTGGCGGGTGTCGGGGCTGGCTTAACTATGCGGCATCAGAGCAGATTGTACTGAGAGTGCACCATAAATTCCCGTTTTAAGAGCTTGGTGAGCGCTAGGAGTCACTGCCAGGTATCGTTTGAACACGGCATTAGTCAGGGAAGTCATAACACAGTCCTTTCCCGCAATTTTCTTTTTCTATTACTCTTGGCCTCCTCTAGTACACTCTATATTTTTTTATGCCTCGGTAATGATTTTCATTTTTTTTTTTCCCCTAGCGGATGACTCTTTTTTTTTCTT…
	PGNSC001	N/A	GAL4	GCCAATTTTAATCAAAGTGGGAATATTGCTGATAGCTCATTGTCCTTCACTTTCACTAACAGTAGCAACGGTCCGAACCTCATAACAACTCAAACAAATTCTCAAGCGCTTTCACAACCAATTGCCTCCTCTAACGTTCATGATAACTTCATGAATAATGAAATCACGGCTAGTAAAATTGATGATGGTAATAATTCAAAACCACTGTCACCTGGTTGGACGGACCAAACTGCGTATAACGCGTTTGGAATCACTACAGGGATGTTTAATACCACTACAATGGATGATGTATATAACTATCTATTCGATGATGAAGATACCCCACCAAACCCAAAAAAAGAG	ATAF1	TCAGAATTATTACAGTTGCCTCCAGGTTTCCGATTTCACCCTACCGATGAAGAGCTTGTCATGCACTATCTCTGCCGCAAATGTGCCTCTCAGTCCATCGCCGTTCCGATCATCGCTGAGATCGATCTCTACAAATACGATCCATGGGAGCTTCCTGGTTTAGCCTTGTATGGTGAGAAGGAATGGTACTTCTTCTCTCCCAGGGACAGAAAATATCCCAACGGTTCGCGTCCTAACCGGTCCGCTGGTTCTGGTTACTGGAAAGCTACCGGAGCTGATAAACCGATCGGACTACCTAAACCGGTCGGAATTAAGAAAGCTCTTGTTTTCTACGCCGGCAAAGCTCCAAAGGGAGAGAAAACCAATTGGATCATGCACGAGTACCGTCTCGCCGACGTT…	4x	GGAGGTAAGCAAACCCATCACGCAACTGGTGGAGGTAAGCAAACCCATCACGCAACTGGTGGAGGTAAGCAAACCCATCACGCAACTGGTGGAGGTAAGCAAACCCATCACGCAACTGGT	ERG20-TerERG20	ATGGCTTCAGAAAAAGAAATTAGGAGAGAGAGATTCTTGAACGTTTTCCCTAAATTAGTAGAGGAATTGAACGCATCGCTTTTGGCTTACGGTATGCCTAAGGAAGCATGTGACTGGTATGCCCACTCATTGAACTACAACACTCCAGGCGGTAAGCTAAATAGAGGTTTGTCCGTTGTGGACACGTATGCTATTCTCTCCAACAAGACCGTTGAACAATTGGGGCAAGAAGAATACGAAAAGGTTGCCATTCTAGGTTGGTGCATTGAGTTGTTGCAGGCTTACTTCTTGGTCGCCGATGATATGATGGACAAGTCCATTACCAGAAGAGGCCAACCATGTTGGTACAAGGTTCCTGAAGTTGGGGAAATTGCCATCAATGACGCATTCATGTTAGAG…	AAACCACCGCTACCAGCGGTGGTTTGTTTGCCGGATCAAGAGCTACCAACTCTTTTTCCGAAGGTAACTGGCTTCAGCAGAGCGCAGATACCAAATACTGTTCTTCTAGTGTAGCCGTAGTTAGGCCACCACTTCAAGAACTCTGTAGCACCGCCTACATACCTCGCTCTGCTAATCCTGTTACCAGTGGCTGCTGCCAGTGGCGATAAGTCGTGTCTTACCGGGTTGGACTCAAGACGATAGTTACCGGATAAGGCGCAGCGGTCGGGCTGAACGGGGGGTTCGTGCACACAGCCCAGCTTGGAGCGAACGACCTACACCGAACTGAGATACCTACAGCGTGAGCTATGAGAAAGCGCCACGCTTCCCGAAGGGAGAAAGGCGGACAGGTATCCGGTA…
	PGNSC002	N/A	GAL4	GCCAATTTTAATCAAAGTGGGAATATTGCTGATAGCTCATTGTCCTTCACTTTCACTAACAGTAGCAACGGTCCGAACCTCATAACAACTCAAACAAATTCTCAAGCGCTTTCACAACCAATTGCCTCCTCTAACGTTCATGATAACTTCATGAATAATGAAATCACGGCTAGTAAAATTGATGATGGTAATAATTCAAAACCACTGTCACCTGGTTGGACGGACCAAACTGCGTATAACGCGTTTGGAATCACTACAGGGATGTTTAATACCACTACAATGGATGATGTATATAACTATCTATTCGATGATGAAGATACCCCACCAAACCCAAAAAAAGAG	JUB1	AGTGGCGAAGGTAACTTAGGTAAGGATCATGAAGAAGAAAACGAAGCACCACTTCCTGGGTTCAGGTTTCATCCGACGGATGAAGAGCTTTTAGGATACTATCTTCGAAGAAAAGTAGAGAACAAAACCATCAAACTCGAACTTATCAAACAGATCGATATCTATAAGTACGATCCTTGGGATCTTCCAAGAGTGAGCAGCGTCGGAGAAAAGGAGTGGTACTTCTTCTGCATGAGAGGTAGGAAATACAGGAATAGCGTTCGACCAAACCGAGTGACCGGTTCAGGTTTCTGGAAAGCCACTGGTATTGATAAACCGGTTTACTCCAATCTTGACTGTGTTGGTCTCAAGAAATCTCTGGTTTACTATCTTGGTTCAGCCGGTAAAGGCACCAAAACC…	2x	TATATAACTGGTGCCGTTGACAAGACGGCGACAGAAGAAATATATAACTGGTGCCGTTGACAAGACGGCGACAGAAGAAA	GDH2-TerGDH2	ATGCTTTTTGATAACAAAAATCGCGGTGCTTTAAACTCACTGAACACACCAGATATTGCTTCTTTATCAATATCATCCATGTCGGACTATCACGTGTTTGATTTTCCCGGTAAGGACCTGCAGAGAGAGGAAGTGATAGATTTGCTAGATCAGCAAGGGTTTATTCCCGACGATTTGATCGAACAAGAAGTAGATTGGTTTTATAACTCATTGGGTATTGACGATTTGTTCTTCTCGAGAGAATCTCCCCAATTAATCTCGAATATCATACATTCTTTGTATGCTTCAAAGCTAGATTTCTTTGCGAAGTCCAAATTCAACGGAATTCAGCCAAGGCTATTCAGCATTAAAAACAAAATTATAACTAATGATAATCATGCCATCTTTATGGAATCTAAT…	AAACCACCGCTACCAGCGGTGGTTTGTTTGCCGGATCAAGAGCTACCAACTCTTTTTCCGAAGGTAACTGGCTTCAGCAGAGCGCAGATACCAAATACTGTTCTTCTAGTGTAGCCGTAGTTAGGCCACCACTTCAAGAACTCTGTAGCACCGCCTACATACCTCGCTCTGCTAATCCTGTTACCAGTGGCTGCTGCCAGTGGCGATAAGTCGTGTCTTACCGGGTTGGACTCAAGACGATAGTTACCGGATAAGGCGCAGCGGTCGGGCTGAACGGGGGGTTCGTGCACACAGCCCAGCTTGGAGCGAACGACCTACACCGAACTGAGATACCTACAGCGTGAGCTATGAGAAAGCGCCACGCTTCCCGAAGGGAGAAAGGCGGACAGGTATCCGGTA…
	PGNSC003	N/A	GAL4	GCCAATTTTAATCAAAGTGGGAATATTGCTGATAGCTCATTGTCCTTCACTTTCACTAACAGTAGCAACGGTCCGAACCTCATAACAACTCAAACAAATTCTCAAGCGCTTTCACAACCAATTGCCTCCTCTAACGTTCATGATAACTTCATGAATAATGAAATCACGGCTAGTAAAATTGATGATGGTAATAATTCAAAACCACTGTCACCTGGTTGGACGGACCAAACTGCGTATAACGCGTTTGGAATCACTACAGGGATGTTTAATACCACTACAATGGATGATGTATATAACTATCTATTCGATGATGAAGATACCCCACCAAACCCAAAAAAAGAG	ANAC102	GACTTTGCTCTCTTCTCCTCGATTTCAATCTTTGAGATAAACCACAAAGATCCTCCGATTCGAAGGTTTATAAAAACTCAAAATCGAATCTTATCCACAAGAAAACAACAAGGTACTTTTCCAAAAATGAAGGCGGAGTTGAATTTGCCGGCGGGATTCCGATTTCATCCGACGGACGAAGAGCTTGTCAAGTTCTATCTTTGCCGGAGATGTGCGTCAGAACCGATTAACGTTCCGGTTATCGCAGAGATTGACTTGTACAAATTCAATCCATGGGAGCTTCCAGAAATGGCGTTGTACGGTGAGAAAGAATGGTACTTCTTCTCGCATAGAGACCGGAAATACCCAAACGGGTCGAGACCAAACCGGGCAGCTGGAACCGGTTATTGGAAAGCGACT…	2x	CCGGTACTGGTCTGACATACCAGAACTTCACCGGTACTGGTCTGACATACCAGAACTTCA	tHMGI1-TertHMGI1	AAAACAATGCTGCAGACCAATTGGTGAAAACTGAAGTCACCAAGAAGTCTTTTACTGCTCCTGTACAAAAGGCTTCTACACCAGTTTTAACCAATAAAACAGTCATTTCTGGATCGAAAGTCAAAAGTTTATCATCTGCGCAATCGAGCTCATCAGGACCTTCATCATCTAGTGAGGAAGATGATTCCCGCGATATTGAAAGCTTGGATAAGAAAATACGTCCTTTAGAAGAATTAGAAGCATTATTAAGTAGTGGAAATACAAAACAATTGAAGAACAAAGAGGTCGCTGCCTTGGTTATTCACGGTAAGTTACCTTTGTACGCTTTGGAGAAAAAATTAGGTGATACTACGAGAGCGGTTGCGGTACGTAGGAAGGCTCTTTCAATTTTGGCAGAAG…	AAACCACCGCTACCAGCGGTGGTTTGTTTGCCGGATCAAGAGCTACCAACTCTTTTTCCGAAGGTAACTGGCTTCAGCAGAGCGCAGATACCAAATACTGTTCTTCTAGTGTAGCCGTAGTTAGGCCACCACTTCAAGAACTCTGTAGCACCGCCTACATACCTCGCTCTGCTAATCCTGTTACCAGTGGCTGCTGCCAGTGGCGATAAGTCGTGTCTTACCGGGTTGGACTCAAGACGATAGTTACCGGATAAGGCGCAGCGGTCGGGCTGAACGGGGGGTTCGTGCACACAGCCCAGCTTGGAGCGAACGACCTACACCGAACTGAGATACCTACAGCGTGAGCTATGAGAAAGCGCCACGCTTCCCGAAGGGAGAAAGGCGGACAGGTATCCGGTA…
	pGNSC004	N/A	N/A	N/A	N/A	N/A	N/A	N/A	N/A	N/A	TCGCGCGAACCCAACTGCACAGAACAAAAACCTGCAGGAAACGAAGATAAATCATGTCGAAAGCTACATATAAGGAACGTGCTGCTACTCATCCTAGTCCTGTTGCTGCCAAGCTATTTAATATCATGCACGAAAAGCAAACAAACTTGTGTGCTTCATTGGATGTTCGTACCACCAAGGAATTACTGGAGTTAGTTGAAGCATTAGGTCCCAAAATTTGTTTACTAAAAACACATGTGGATATCTTGACTGATTTTTCCATGGAGGGCACAGTTAAGCCGCTAAAGGCATTATCCGCCAAGTACAATTTTTTACTCTTCGAAGACAGAAAATTTGCTGACATTGGTAATACAGTCAAATTGCAGTACTCTGCGGGTGTATACAGAATAGCAGAATGGG…
	pGNSC005	N/A	N/A	N/A	N/A	N/A	N/A	N/A	N/A	N/A	TCGCGCGAACCCAACTGCACAGAACAAAAACCTGCAGGAAACGAAGATAAATCATGTCGAAAGCTACATATAAGGAACGTGCTGCTACTCATCCTAGTCCTGTTGCTGCCAAGCTATTTAATATCATGCACGAAAAGCAAACAAACTTGTGTGCTTCATTGGATGTTCGTACCACCAAGGAATTACTGGAGTTAGTTGAAGCATTAGGTCCCAAAATTTGTTTACTAAAAACACATGTGGATATCTTGACTGATTTTTCCATGGAGGGCACAGTTAAGCCGCTAAAGGCATTATCCGCCAAGTACAATTTTTTACTCTTCGAAGACAGAAAATTTGCTGACATTGGTAATACAGTCAAATTGCAGTACTCTGCGGGTGTATACAGAATAGCAGAATGGG…
	pGNSC006	N/A	N/A	N/A	N/A	N/A	N/A	N/A	N/A	N/A	TCGCGCGAACCCAACTGCACAGAACAAAAACCTGCAGGAAACGAAGATAAATCATGTCGAAAGCTACATATAAGGAACGTGCTGCTACTCATCCTAGTCCTGTTGCTGCCAAGCTATTTAATATCATGCACGAAAAGCAAACAAACTTGTGTGCTTCATTGGATGTTCGTACCACCAAGGAATTACTGGAGTTAGTTGAAGCATTAGGTCCCAAAATTTGTTTACTAAAAACACATGTGGATATCTTGACTGATTTTTCCATGGAGGGCACAGTTAAGCCGCTAAAGGCATTATCCGCCAAGTACAATTTTTTACTCTTCGAAGACAGAAAATTTGCTGACATTGGTAATACAGTCAAATTGCAGTACTCTGCGGGTGTATACAGAATAGCAGAATGGG…
	pGNSC007	N/A	N/A	N/A	N/A	N/A	N/A	N/A	N/A	N/A	TCGCGCGAACCCAACTGCACAGAACAAAAACCTGCAGGAAACGAAGATAAATCATGTCGAAAGCTACATATAAGGAACGTGCTGCTACTCATCCTAGTCCTGTTGCTGCCAAGCTATTTAATATCATGCACGAAAAGCAAACAAACTTGTGTGCTTCATTGGATGTTCGTACCACCAAGGAATTACTGGAGTTAGTTGAAGCATTAGGTCCCAAAATTTGTTTACTAAAAACACATGTGGATATCTTGACTGATTTTTCCATGGAGGGCACAGTTAAGCCGCTAAAGGCATTATCCGCCAAGTACAATTTTTTACTCTTCGAAGACAGAAAATTTGCTGACATTGGTAATACAGTCAAATTGCAGTACTCTGCGGGTGTATACAGAATAGCAGAATGGG…
	pGNSC008	N/A	N/A	N/A	N/A	N/A	N/A	N/A	N/A	N/A	TCGCGCGAACCCAACTGCACAGAACAAAAACCTGCAGGAAACGAAGATAAATCATGTCGAAAGCTACATATAAGGAACGTGCTGCTACTCATCCTAGTCCTGTTGCTGCCAAGCTATTTAATATCATGCACGAAAAGCAAACAAACTTGTGTGCTTCATTGGATGTTCGTACCACCAAGGAATTACTGGAGTTAGTTGAAGCATTAGGTCCCAAAATTTGTTTACTAAAAACACATGTGGATATCTTGACTGATTTTTCCATGGAGGGCACAGTTAAGCCGCTAAAGGCATTATCCGCCAAGTACAATTTTTTACTCTTCGAAGACAGAAAATTTGCTGACATTGGTAATACAGTCAAATTGCAGTACTCTGCGGGTGTATACAGAATAGCAGAATGGG…
	pCAROTENE-PGAP	N/A	GAL4	GCCAATTTTAATCAAAGTGGGAATATTGCTGATAGCTCATTGTCCTTCACTTTCACTAACAGTAGCAACGGTCCGAACCTCATAACAACTCAAACAAATTCTCAAGCGCTTTCACAACCAATTGCCTCCTCTAACGTTCATGATAACTTCATGAATAATGAAATCACGGCTAGTAAAATTGATGATGGTAATAATTCAAAACCACTGTCACCTGGTTGGACGGACCAAACTGCGTATAACGCGTTTGGAATCACTACAGGGATGTTTAATACCACTACAATGGATGATGTATATAACTATCTATTCGATGATGAAGATACCCCACCAAACCCAAAAAAAGAG	GRF7	GACTTTGCTCTCTTCTCCTCGATTTCAATCTTTGAGATAAACCACAAAGATCCTCCGATTCGAAGGTTTATAAAAACTCAAAATCGAATCTTATCCACAAGAAAACAACAAGGTACTTTTCCAAAAATGAAGGCGGAGTTGAATTTGCCGGCGGGATTCCGATTTCATCCGACGGACGAAGAGCTTGTCAAGTTCTATCTTTGCCGGAGATGTGCGTCAGAACCGATTAACGTTCCGGTTATCGCAGAGATTGACTTGTACAAATTCAATCCATGGGAGCTTCCAGAAATGGCGTTGTACGGTGAGAAAGAATGGTACTTCTTCTCGCATAGAGACCGGAAATACCCAAACGGGTCGAGACCAAACCGGGCAGCTGGAACCGGTTATTGGAAAGCGACT…	4x	GAGACAGTGTTGTGTTGTCAGGGTTAATAAAAAGAGACAGTGTTGTGTTGTCAGGGTTAATAAAAAGAGACAGTGTTGTGTTGTCAGGGTTAATAAAAAGAGACAGTGTTGTGTTGTCAGGGTTAATAAAAA	McrtI	GCGATCGCACGCGTATGGGAAAAGAACAAGATCAGGATAAACCCACAGCTATCATCGTGGGATGTGGTATCGGTGGAATCGCCACTGCCGCTCGTCTTGCTAAAGAAGGTTTCCAGGTCACGGTGTTCGAGAAGAACGACTACTCCGGAGGTCGATGCTCTTTAATCGAGCGAGATGGTTATCGATTCGATCAGGGGCCCAGTTTGCTGCTCTTGCCAGATCTCTTCAAGCAGACATTCGAAGATTTGGGAGAGAAGATGGAAGATTGGGTCGATCTCATCAAGTGTGAACCCAACTATGTTTGCCACTTCCACGATGAAGAGACTTTCACTCTTTCAACCGACATGGCGTTGCTCAAGAGAGAAGTCGAGCGTTTTGAAGGCAAAGATGGATTTGATA…	AAACCACCGCTACCAGCGGTGGTTTGTTTGCCGGATCAAGAGCTACCAACTCTTTTTCCGAAGGTAACTGGCTTCAGCAGAGCGCAGATACCAAATACTGTTCTTCTAGTGTAGCCGTAGTTAGGCCACCACTTCAAGAACTCTGTAGCACCGCCTACATACCTCGCTCTGCTAATCCTGTTACCAGTGGCTGCTGCCAGTGGCGATAAGTCGTGTCTTACCGGGTTGGACTCAAGACGATAGTTACCGGATAAGGCGCAGCGGTCGGGCTGAACGGGGGGTTCGTGCACACAGCCCAGCTTGGAGCGAACGACCTACACCGAACTGAGATACCTACAGCGTGAGCTATGAGAAAGCGCCACGCTTCCCGAAGGGAGAAAGGCGGACAGGTATCCGGTA…
		N/A	GAL4	GCCAATTTTAATCAAAGTGGGAATATTGCTGATAGCTCATTGTCCTTCACTTTCACTAACAGTAGCAACGGTCCGAACCTCATAACAACTCAAACAAATTCTCAAGCGCTTTCACAACCAATTGCCTCCTCTAACGTTCATGATAACTTCATGAATAATGAAATCACGGCTAGTAAAATTGATGATGGTAATAATTCAAAACCACTGTCACCTGGTTGGACGGACCAAACTGCGTATAACGCGTTTGGAATCACTACAGGGATGTTTAATACCACTACAATGGATGATGTATATAACTATCTATTCGATGATGAAGATACCCCACCAAACCCAAAAAAAGAG	GRF9	CAGAGCCCTAAAATGGAGCAGGAGGAGGTTGAGGAGGAGAGGATGAGGAATAAGTGGCCGTGGATGAAGGCGGCGCAGTTAATGGAGTTTCGGATGCAAGCTTTGGTGTATAGATACATAGAGGCTGGTCTCCGTGTGCCTCATCATCTCGTGGTGCCTATTTGGAACAGTCTTGCTCTCTCTTCTTCCTCCAATTACAACTATCACTCTTCTTCTCTGTTGAGTAACAAGGGAGTAACCCATATCGACACGTTGGAAACTGAACCAACTAGGTGCAGGAGAACAGATGGGAAGAAATGGCGCTGTAGCAACACGGTCCTTCTATTCGAGAAGTACTGTGAACGGCACATGCATAGAGGTCGTAAACGTTCAAGAAAGCTTGTGGAATCTTCTTCTGAG…	4x	CCGGTACTGGTCTGACATACCAGAACTTCACCGGTACTGGTCTGACATACCAGAACTTCACCGGTACTGGTCTGACATACCAGAACTTCACCGGTACTGGTCTGACATACCAGAACTTCA	BTS1	TAACTATAACGGTCCTAAGGTAGCGAAATGGAGGCCAAGATAGATGAGCTGATCAATAATGATCCTGTTTGGTCCAGCCAAAATGAAAGCTTGATTTCAAAACCTTATAATCACATCCTTTTGAAACCTGGCAAGAACTTTAGACTAAATTTAATAGTTCAAATTAACAGAGTTATGAATTTGCCCAAAGACCAGCTGGCCATAGTTTCGCAAATTGTTGAGCTCTTGCATAATTCCAGCCTTTTAATCGACGATATAGAAGATAATGCTCCCTTGAGAAGGGGACAGACCACTTCTCACTTAATCTTCGGTGTACCCTCCACTATAAACACCGCAAATTATATGTATTTCAGAGCCATGCAACTTGTATCGCAGCTAACCACAAAAGAGCCTTTGTAT…
		N/A	GAL4	GCCAATTTTAATCAAAGTGGGAATATTGCTGATAGCTCATTGTCCTTCACTTTCACTAACAGTAGCAACGGTCCGAACCTCATAACAACTCAAACAAATTCTCAAGCGCTTTCACAACCAATTGCCTCCTCTAACGTTCATGATAACTTCATGAATAATGAAATCACGGCTAGTAAAATTGATGATGGTAATAATTCAAAACCACTGTCACCTGGTTGGACGGACCAAACTGCGTATAACGCGTTTGGAATCACTACAGGGATGTTTAATACCACTACAATGGATGATGTATATAACTATCTATTCGATGATGAAGATACCCCACCAAACCCAAAAAAAGAG	ANAC102	GACTTTGCTCTCTTCTCCTCGATTTCAATCTTTGAGATAAACCACAAAGATCCTCCGATTCGAAGGTTTATAAAAACTCAAAATCGAATCTTATCCACAAGAAAACAACAAGGTACTTTTCCAAAAATGAAGGCGGAGTTGAATTTGCCGGCGGGATTCCGATTTCATCCGACGGACGAAGAGCTTGTCAAGTTCTATCTTTGCCGGAGATGTGCGTCAGAACCGATTAACGTTCCGGTTATCGCAGAGATTGACTTGTACAAATTCAATCCATGGGAGCTTCCAGAAATGGCGTTGTACGGTGAGAAAGAATGGTACTTCTTCTCGCATAGAGACCGGAAATACCCAAACGGGTCGAGACCAAACCGGGCAGCTGGAACCGGTTATTGGAAAGCGACT…	2x	CCGGTACTGGTCTGACATACCAGAACTTCACCGGTACTGGTCTGACATACCAGAACTTCA	McrtYB	TAGGGATAACAGGGTAATATGACGGCTCTCGCATATTACCAGATCCATCTGATCTATACTCTCCCAATTCTTGGTCTTCTCGGCCTGCTCACTTCCCCGATTTTGACAAAATTTGACATCTACAAAATATCGATCCTCGTATTTATTGCGTTTAGTGCAACCACACCATGGGACTCATGGATCATCAGAAATGGCGCATGGACATATCCATCAGCGGAGAGTGGCCAAGGCGTGTTTGGAACGTTTCTAGATGTTCCATATGAAGAGTACGCTTTCTTTGTCATTCAAACCGTAATCACCGGCTTGGTCTACGTCTTGGCAACTAGGCACCTTCTCCCATCTCTCGCGCTTCCCAAGACTAGATCGTCCGCCCTTTCTCTCGCGCTCAAGGCGCTCATC…
	AD, activation domain
	DBD, DNA binding domain
	BS, binding site
