# Supplementary material for: Artificial Transcription Factors for Tuneable Gene Expression in Pichia pastoris
Source: Front Bioeng Biotechnol. 2021 Aug 9;9:676900. doi: 10.3389/fbioe.2021.676900 (PMC8381338; doi:10.3389/fbioe.2021.676900)
Supplement: Supplementary file 2 [file Table_2.XLSX]

## Sheet: Table S2
	Table S2. Sequence of primers used in present study.
	Primer name	Primer sequence (3'- 5')
	GNPP001	CACTGGTGTTGTCCCAAT
	GNPP002	GGGTAATACCAGCAGCAG
	GNPP003	GGAGTAGAAACATTTTGAAGCTATGGTGTGGCGGCCGCAAATCTAGGTCATCCTACAGCAAACACCTG
	GNPP004	CTGTTTAAACATATATCTGTGGTATAGTGTGAAAAAGTAGAAGAAGAG
	GNPP005	CTATACCACAGATATATGTTTAAACAGAGCAGCTGTAATTATATTATCATG
	GNPP006	CTTGCATGACAATTCTGCTAACATCAAAAGGAGAGGAAACAACGTTCGTATCGTGATCTTG
	GNPP007	GGTTCCGCGCACATTTCCCCGAAAAGTGCCACCTTTATTTAGAAGTGTCAA
	GNPP008	ATAGGTTAATGTCATGATAATAATGGTTTCTTACGCCAGCAACGCGGCCTT
	GNPP009	ATTTGTCCCTATTTCAATCAATTGAACAACTATAGAGGAAACAACGTTCGT
	GNPP010	ATAGTTGTTCAATTGATTGAAATAGGG
	GNPP011	GTGAATAATTCTTCACCTTTAGACATTTTAATATTTTGTAGAAATGTCTTGG
	GGPP012	ATCGCTTGCCTGTAACTTACACGCGCCTCGTCCTGAGAAAGCAACCTGAC
	GGPP013	CTCTCTCCTAATTTCTTTTTCTGAAGCCATTATTAATTTAGTGTGTGTAT
	GGPP014	ATGGCTTCAGAAAAAGAAATTAGGAGAGAGAGATTCTTGAA
	GGPP015	GATCTTTTCTACGGGGCCGGCCCCTGCAGGAGGAATTAAGACATGTTAGT
	GGPP016	AAGCACCGCGATTTTTGTTATCAAAAAGCATTATTAATTTAGTGTGTGTA
	GGPP017_1	ATGCTTTTTGATAACAAAAATCGCGGTGCTTTAAACTCAC
	GGPP017_2	GATCTTTTCTACGGGGCCGGCCCCTGCAGGTATGAAGTGGCACTATTATC
	GGPP018	CCAATTGGTCTGCAGCATTGTTTTTTTAATAGGATCCTATTAATTTAGTGTGTG
	GGPP019_1	AAAACAATGCTGCAGACCAATTGGTGAAAACTGAAGTCACC
	GGPP019_2	CTTTGATCTTTTCTACGGGGCCGGCCCCTGCAGGGTTTCGGCCTCTCTTGCTCCA
	GGPP020	CAAAATCTTTGTCGCTCTTCGCAATGTCAACAGTACCCTTAGTATATTCTCCTGAGAAAGCAACCTGACCTACA
	GGPP021	AAGAAGTAACAAAGGAACCTAGAGGCCTTTTGATGTTAGCAGAATTGTCAAGGAATTAAGACATGTTAGTA
	GGPP022	TGAGATCTGTTAACGGTTTAGTGTTTTCTTACCCAATTGTAGAGACTATCCCTGAGAAAGCAACCTGACC
	GGPP023	AGTCCGGAACTCTAGCAGGCGCATAACATAAGTCACAAATATTGTCCTTGTATGAAGTGGCACTATTATC
	GGPP024	GGCTGGTCGCTAATCGTTGAGTGCATTGGTGACTTACACATAGACGACCACCTGAGAAAGCAACCTGACC
	GGPP025	CACGCACGGCCCCTAGGGCCTCTTTAAAAGCTTGACCGAGAGCAATCCCGGTTTCGGCCTCTCTTGCTCC
	GGPP026	CAATTTAATTATATCAGTTATTACCCTGTGTTAATTAAGCGGCCGCCTCGAGTCTTTGAAAAGATAATGTAT
	GGPP027	CGGACTAGCCTTATTTTAACTTGCTATTTCTAGCTCTAAAAGGCGCGCCACCTGTTGAAGGCTTGCCATGTCGACGATCATTTATCTTTCACTGCGG
	GGPP028	GAAATAGCAAGTTAAAATAAGGCTAGTCCGTTATCAACTTGAAAAAGTGGCACCGAGTCGGTGGTGCTTTTTTTGTTTTTTATGTCTTCGAGTATTTAATCTCTAATTATTAG
	GGPP029	GTTTTGGGACCATTCAAAACAGCATAGCTCTCCCGGGGGCAGTTTTGAATTGAGTAACCATTATTTG
	GGPP030	GTTCGAAACTTCTCCGCAGTGAAAGATAAATGATCACCGGTATACATCTATCAACAAAGTCGTCGACTTTTAGAGCTAGAAATAGCA
	GGPP031	AGTAAAAAAGGAGTAGAAACATTTTGAAGCTATGGCGGCCGCAAAGCCTTCGAGCGTCCCAA
	GGPP032	GAAACTTCTCCGCAGTGAAAGATAAATGATCGACGTCAACGTTACCACTACCAGAGAGGCGCGCCTTTTAGAGCTAGAAATAGCAAG
	GGPP033	CTTGCTATTTCTAGCTCTAAAAGGCGCGCCTCTCTGGTAGTGGTAACGTTGACGTCGATCATTTATCTTTCACTGCGGAGAAGTTTC
	GGPP034	TTATATCAGTTATTACCCTGTGTTAATTAAGCGGCCGCCTCGAGTCTTTGAAAAG
	GGPP035	AATCATACATTATCTTTTCAAAGACTCGAGGCGGCCGCAAAGCCTTCGAGCGTCC
	GGPP036	TTTAATTATATCAGTTATTACCCTGTGTTAATTAATCTTTGAAAAGATAATGTATG
	GGPP037	GAAAGCATAATCATACATTATCTTTTCAAAGAGCGGCCGCGGCAGTTTTGAATTGAGTAAC
	GGPP038	TCAATTGTTAAAGGCAAAGAATCAGAATTAAATCATAGCAAACGACCAAAGAATAAAAAAGAATATATACTCCACATGACATACGAAATATACGTATTTA
	GGPP039	TAAATACGTATATTTCGTATGTCATGTGGAGTATATATTCTTTTTTATTCTTTGGTCGTTTGCTATGATTTAATTCTGATTCTTTGCCTTTAACAATTGA
	GGPP040	GAGAAACTCCTACATCAACGCCTAAGGAAACTCGTCATATTCTACCAAGGTAACACTTACAGAGTCCTATCAGGAAAGAATAAAAGCCGATCAAGCTTCA
	GGPP041	TGAAGCTTGATCGGCTTTTATTCTTTCCTGATAGGACTCTGTAAGTGTTACCTTGGTAGAATATGACGAGTTTCCTTAGGCGTTGATGTAGGAGTTTCTC
	GGPP042	ACTATCGCATTATTCTAATATAACAGTTAGGAGACCAAAAAGAAAAAGAAAGTACATATATTTGAAATGATGACATGTGGAAATATAACAGAGACAGAAT
	GGPP043	ATTCTGTCTCTGTTATATTTCCACATGTCATCATTTCAAATATATGTACTTTCTTTTTCTTTTTGGTCTCCTAACTGTTATATTAGAATAATGCGATAGT
	PROGAPMCRTI_for	ACAATCTGCTCTGATGCCGCATAGTTAAGCAGTTTAATAGTTGTTCAATTGATTG
	PROGAPMCRTI_rev	CTTGTTCTTTTCCCATACGCGTGCGATCGCTTTTGTAGAAATGTCTTGGT
	MCRTIPOS_for	CACCAAGACATTTCTACAAAAGCGATCGCACGCGTATGGG
	MCRTIPOS_rev	GAAGACAATCGCGAACTCCAAAATGAGCTATCAAAAACGATAGAT
	PROGAPMCRTI_for	CTGCTCTGATGCCGCATAGTTAAGCCCTGCAGGATAGTTGTTCAATTGAT
	PROGAPMCRTI_rev	GCCTCCATTTCGCTACCTTAGGACCGTTATAGTTATTTTGTAGAAATGTCTTGGT
	BTSPOS_for	TTGGACGAGGACACCAAGACATTTCTACAAAATAACTATAACGGTCCTAA
	BTSPOS_rev	GTTCGCTACCTTAGGACCGTTATAGTTAGGAATCTGTGTATATTACTGCA
	PROGAPMCRTI_for	TTCCAGTACAATTTGGTTGGATGCCGCATAGTTAAGCGGCCGGCCTAGGATAGTTGTTCAATTGA
	PROGAPMCRTI_rev	GAGCCGTCATATTACCCTGTTATCCCTATTTTGTAGAAATGTCTTGG
	MCRTYBPOS_for	TAGGGATAACAGGGTAATATGACGGCT
	MCRTYBPOS	GTATTTGAAAGATGATACTCTTTATTTCTAGACAG
	PGAP_BTS1_for	TCCAAGCTGCCTTTGTGTGCTTAATCACGTCTTTGCCTTCGTTTATCTT
	PGAP_BTS1_rev	TGGAATATGTTCATAGGGTAGGGGTGGGCGAAGAACTCCAGCATGAGATCCAGCGGATACATAT
	PGAP_MCRTYB_for	TCCATCTGGATTTGTTCAGAACGCTCGGTTGCCTAGGGATAACAGGGTAATGGTCTAGAAATAAAGA
	PGAP_MCRTYB_rev	TATGATATTTGTACATAAACTTTATAAATGAAATTCATAATAGAAACGACACGAAATTACAAAATGGAATATGTT
