# Supplementary material for: Artificial Transcription Factors for Tuneable Gene Expression in Pichia pastoris
Source: Front Bioeng Biotechnol. 2021 Aug 9;9:676900. doi: 10.3389/fbioe.2021.676900 (PMC8381338; doi:10.3389/fbioe.2021.676900)
Supplement: Supplementary file 3 [file Table_3.XLSX]

## Sheet: Table S3
	Table S3. Sequences of expression plasmids for S. cereviceae1.
	Expression plasmid	Description
	pFM003B	NLS-MCS-GAL4AD
	pFM004B-GRF9	NLS-GAL4AD-GRF9
	pFM004B-ANAC102	NLS-GAL4AD-ANAC102
	pGN003B-JUB1DBD	NLS_JUB1DBD_EDLL
	pFM004B-GRF7	NLS-GAL4AD-GRF7
	pGN004B-GRF9	NLS-EDLL-GRF9
	pGN004B-ANAC102	NLS-EDLLAD-ANAC102
	1. Naseri G, Balazadeh S, Machens F, Kamranfar I, Messerschmidt K, Mueller-Roeber B: Plant-derived transcription factors for orthologous regulation of gene expression in the yeast Saccharomyces cerevisiae. ACS Synth Biol 2017, 6(9):1742-1756.
