# Supplementary material for: Artificial Transcription Factors for Tuneable Gene Expression in Pichia pastoris
Source: Front Bioeng Biotechnol. 2021 Aug 9;9:676900. doi: 10.3389/fbioe.2021.676900 (PMC8381338; doi:10.3389/fbioe.2021.676900)
Supplement: Supplementary file 4 [file Table_4.XLSX]

## Sheet: Table S4
	Table S4. Expression plasmids for P. pastoris.
	Plasmid	Description
	pGNPP001	pFM003B_GUT1
	pGNPP002	pFM004B-GRF9_GUT1
	pGNPP003	pFM004B-ANAC102_GUT1
	pGNPP004	pGN003B-JUB1DBD_GUT1
	pGNPP005	pFM004B-GRF7_GUT1
	pGNPP006	pGN004B-GRF9_GUT1
	pGNPP007	pGN004B-ANAC102_GUT1
