# Supplementary material for: Artificial Transcription Factors for Tuneable Gene Expression in Pichia pastoris
Source: Front Bioeng Biotechnol. 2021 Aug 9;9:676900. doi: 10.3389/fbioe.2021.676900 (PMC8381338; doi:10.3389/fbioe.2021.676900)
Supplement: Supplementary file 5 [file Table_5.XLSX]

## Sheet: Table S5
	Table S5. Reporter plasmids for S. cereviceae1.
	Reporter constructs	Promoter
	pGN005B-1xBS-GRF9	1xBS GRF9-CYC1 minimal promoter-GFP
	pGN005B-2xBS-GRF9	2xBS GRF9-CYC1 minimal promoter-GFP
	pGN005B-4xBS-GRF9	4xBS GRF9-CYC1 minimal promoter-GFP
	pGN005B-1xBS-ANAC102	1xBS ANAC102-CYC1 minimal promoter-yGFP
	pGN005B-2xBS-ANAC102	2xBS ANAC102-CYC1 minimal promoter-GFP
	pGN005B-4xBS-ANAC102	4xBS ANAC102-CYC1 minimal promoter-GFP
	pGN005B-1xBS-JUB1	1xBS JUB1-CYC1 minimal promoter-GFP
	pGN005B-2xBS-JUB1	2xBS JUB1-CYC1 minimal promoter-GFP
	pGN005B-4xBS-JUB1	4xBS JUB1-CYC1 minimal promoter-GFP
	pGN005B-1xBS-GRF7	1xBS GRF7-CYC1 minimal promoter-GFP
	pGN005B-2xBS-GRF7	2xBS GRF7-CYC1 minimal promoter-GFP
	pGN005B-4xBS-GRF7	4xBS GRF7-CYC1 minimal promoter-GFP
	1. Naseri G, Balazadeh S, Machens F, Kamranfar I, Messerschmidt K, Mueller-Roeber B: Plant-derived transcription factors for orthologous regulation of gene expression in the yeast Saccharomyces cerevisiae. ACS Synth Biol 2017, 6(9):1742-1756.
