# Supplementary material for: Artificial Transcription Factors for Tuneable Gene Expression in Pichia pastoris
Source: Front Bioeng Biotechnol. 2021 Aug 9;9:676900. doi: 10.3389/fbioe.2021.676900 (PMC8381338; doi:10.3389/fbioe.2021.676900)
Supplement: Supplementary file 6 [file Table_6.XLSX]

## Sheet: Table S6
	Table S6. Integration plasmids for P. pastoris.
	Reporter constructs	Promoter
	pGNPP008	pGNPP007_2xBS ANAC102-CYC1 minimal promoter-GFP
	pGNPP009	pGNPP002_1xBS GRF9-CYC1 minimal promoter-GFP
	pGNPP010	pGNPP002_2xBS GRF9-CYC1 minimal promoter-GFP
	pGNPP011	pGNPP002_4xBS GRF9-CYC1 minimal promoter-GFP
	pGNPP012	pGNPP003_1xBS ANAC102-CYC1 minimal promoter-GFP
	pGNPP013	pGNPP003_2xBS ANAC102-CYC1 minimal promoter-GFP
	pGNPP014	pGNPP003_4xBS ANAC102-CYC1 minimal promoter-GFP
	pGNPP015	pGNPP004_1xBS JUB1-CYC1 minimal promoter-GFP
	pGNPP016	pGNPP004_2xBS JUB1-CYC1 minimal promoter-GFP
	pGNPP017	pGNPP004_4xBS JUB1-CYC1 minimal promoter-GFP
	pGNPP018	pGNPP005_1xBS GRF7-CYC1 minimal promoter-GFP
	pGNPP019	pGNPP005_2xBS GRF7-CYC1 minimal promoter-GFP
	pGNPP020	pGNPP005_4xBS GRF7-CYC1 minimal promoter-GFP
	pGNPP021	pGNPP006_1xBS GRF9-CYC1 minimal promoter-GFP
	pGNPP022	pGNPP006_2xBS GRF9-CYC1 minimal promoter-GFP
	pGNPP023	pGNPP006_4xBS GRF9-CYC1 minimal promoter-GFP
	pGNPP024	pGNPP007_4xBS ANAC102-CYC1 minimal promoter-GFP
	pGNPP025	pGAPDH1-GFP
