# Supplementary material for: Artificial Transcription Factors for Tuneable Gene Expression in Pichia pastoris
Source: Front Bioeng Biotechnol. 2021 Aug 9;9:676900. doi: 10.3389/fbioe.2021.676900 (PMC8381338; doi:10.3389/fbioe.2021.676900)
Supplement: Supplementary file 7 [file Data_Sheet_1.XLSX]

## Sheet: Data S1
	Figure 2. Library of genome-integrated, plant-based ATF/BSs in P. pastoris.
	(B) Transcriptional output of plant-derived ATFs in P. pastoris.
			Non-induction medium			Induction medium							Non-induction medium				Induction medium					Fold induction	Relative to MFI ProGAPDH				Non-induction medium		Inducing medium			Fold induction	Relative to MFI ProGAPDH
	Plant-derived ATF/BS-GFP	Sample	GeoMFI (AU)	Average	STDV.S	GeoMFI (AU)	Average	STDV.S	T.TEST		Plant-derived ATF/BS-GFP	Sample	GeoMFI (AU)	(GeoMFIsample/Induced, AverageGeoMFIProGAPDH1)×100	Average	STDV.S	GeoMFI (AU)	(GeoMFIsample/Induced, AverageGeoMFIProGAPDH1)×100	Average	STDV.S	T.TEST	MFI Induction medium/MFI Non-induction medium	MFI Induction medium/MFI Induction medium ProGAPDH		Sample		(GeoMFIsample/Induced, AverageGeoMFIProGAPDH)×100	STDV.S	(GeoMFIsample/Induced, AverageGeoMFIProGAPDH)×100	STDV.S	T.TEST	MFI Inducing medium/MFI Non-inducing medium	MFI Inducing medium/MFI Inducing medium ProGAPDH
	N/A	JC308	396	510.667	298.736	696	332.25	219.9	0.178908		N/A	JC308	396	2.55781	3.29845	1.92957	696	4.49554	2.14604	1.42036	0.178908	0.65062	0.0214595		ProGAPDH	yPPGN021	68.402	7.69885	100.004	11.9168	1.16552e-05	1.46201	1
			171			673							171	1.10451			673	4.34698							No ATF	JC308	3.29845	1.92957	2.14604	1.42036	0.178908	0.65062	0.0214595
			148			265							148	0.955949			265	1.71167							PromGAL1-NLS-EDLLADANAC102-ProCYC1min-ANAC192-2x	yPPGN005	1.65856	0.583047	2.01668	1.03626	0.383169	1.21592	0.0201659
			113			183							113	0.72988			183	1.18202							PromGAL1-NLS-EDLLADANAC102-ProCYC1min-ANAC192-4x	yPPGN004	1.6033	0.581193	1.5832	0.434582	0.934907	0.987466	0.0158313
			758			172							758	4.89601			172	1.11097							PromGAL1-NLS-GAL4AD-ANAC102-ProCYC1min-ANAC102-1x	yPPGN009	16.099	2.78547	17.4001	2.95558	0.350837	1.08082	0.173994
			751			211							751	4.85079			211	1.36287							PromGAL1-NLS-GAL4AD-GRF9-ProCYC1min-GRF9-1x	yPPGN006	4.74007	0.232302	18.219	3.21996	1.38331e-06	3.84362	0.182182
			753			257							753	4.86371			257	1.65999							PromGAL1-NLS-GAL4AD-GRF7-ProCYC1min-GRF7-1x	yPPGN014	3.15348	1.96901	18.5355	3.96894	2.85121e-07	5.87779	0.185347
			735			201							735	4.74745			201	1.29828							PromGAL1-NLS-JUB1DBD-EDLLAD-ProCYC1min-JUB1-1x	yPPGN011	1.43177	0.22676	18.6044	3.27318	2.44536e-07	12.994	0.186036
			771			N/A							771	4.97998			N/A	N/A							PromGAL1-NLS-EDLLAD-GRF9-ProCYC1min-GRF9-2x	yPPGN019	8.1715	0.295508	18.7443	4.00957	4.54489e-05	2.29387	0.187435
	PromGAL1-NLS-EDLLAD-ANAC102-ProCYC1min-ANAC102-2x-GFP	yPPGN005	415	256.778	90.2673	504	312.222	160.434	0.383169		PromGAL1-NLS-EDLLAD-ANAC102-ProCYC1min-ANAC102-2x-GFP	yPPGN005	415	2.68053	1.65856	0.583047	504	3.25539	2.01668	1.03626	0.383169	1.21592	0.0201659		PromGAL1-NLS-JUB1DBD-EDLLAD-ProCYC1min-JUB1-2x	yPPGN012	3.72906	1.67575	24.8202	6.79163	8.37987e-06	6.65589	0.248192
			171			301							171	1.10451			301	1.94419							PromGAL1-NLS-GRF9-EDLLAD-ProCYC1min-GRF9-1x	yPPGN018	9.02625	1.74679	29.16	13.0907	0.00166029	3.23058	0.291588
			244			129							244	1.57602			129	0.833226							PromGAL1-NLS-GRF9-EDLLAD-ProCYC1min-GRF9-4x	yPPGN020	9.56164	3.21754	32.2707	7.76596	0.000111449	3.37501	0.322693
			341			171							341	2.20256			171	1.10451							PromGAL1-NLS-GAL4AD-GRF9-ProCYC1min-GRF9-2x	yPPGN007	9.42887	1.67332	53.7298	17.2534	5.35578e-05	5.69843	0.537275
			251			192							251	1.62124			192	1.24015							PromGAL1-NLS-JUB1DBD-EDLLAD-ProCYC1min-JUB1-4x	yPPGN013	8.83699	2.19842	83.446	15.5433	3.57211e-07	9.44281	0.834424
			179			304							179	1.15618			304	1.96357							PromGAL1-NLS-GAL4AD-GRF7-ProCYC1min-GRF7-4x	yPPGN016	2.01955	0.922082	127.424	69.7004	0.00141624	63.0951	1.27418
			141			278							141	0.910735			278	1.79563							PromGAL1-NLS-GAL4AD-GRF7-ProCYC1min-GRF7-2x	yPPGN015	2.30375	1.71277	128.062	9.02551	7.21012e-10	55.5887	1.28057
			237			303							237	1.53081			303	1.95711							PromGAL1-NLS-GAL4AD-GRF9-ProCYC1min-GRF9-4x	yPPGN008	11.7002	1.53292	140.182	15.7968	6.39726e-09	11.9812	1.40176
			332			628							332	2.14443			628	4.05632							PromGAL1-NLS-GAL4AD-ANAC102-ProCYC1min-ANAC102-2x	yPPGN017	42.6101	10.3953	249.65	14.004	9.97555e-16	5.85896	2.4964
	ProGAPDH-GFP	yPPGN021	10806	10590	1191.94	13392	15482.7	1844.96	1.16552e-05		ProGAPDH-GFP	yPPGN021	10806	69.7972	68.402	7.69885	13392	86.5005	100.004	11.9168	1.16552e-05	1.46201	1		PromGAL1-NLS-GAL4AD-ANAC102-ProCYC1min-ANAC102-4x	yPPGN010	39.9432	11.4559	313.344	101.67	3.56308e-05	7.84474	3.1333
			11933			15766							11933	77.0766			15766	101.834
			8533			16843							8533	55.1156			16843	108.791
			10160			16758							10160	65.6246			16758	108.242
			10488			17508							10488	67.7432			17508	113.086
			10041			17376							10041	64.856			17376	112.234
			9914			12530							9914	64.0357			12530	80.9327
			10772			13783							10772	69.5776			13783	89.026
			12663			15388							12663	81.7918			15388	99.3928
	PromGAL1-NLS-GAL4AD-GRF9-ProCYC1min-GRF9-1x-GFP	yPPGN06	758	733.857	35.9649	3702	2820.67	498.514	1.38331e-06		PromGAL1-NLS-GAL4AD-GRF9-ProCYC1min-GRF9-1x-GFP	yPPGN06	758	4.89601	4.74007	0.232302	3702	23.9116	18.219	3.21996	1.38331e-06	3.84362	0.182182
			751			2134							751	4.85079			2134	13.7837
			753			2126							753	4.86371			2126	13.7321
			735			2537							735	4.74745			2537	16.3868
			771			2919							771	4.97998			2919	18.8542
			696			2803							696	4.49554			2803	18.1049
			673			3086							673	4.34698			3086	19.9328
			N/A			3058							N/A	N/A			3058	19.752
			N/A			3021							N/A	N/A			3021	19.513
	PromGAL1-NLS-GAL4AD-GRF9-ProCYC1min-GRF9-2x-GFP	yPPGN007	1306	1459.78	259.064	8116	8318.44	2671.17	5.35578e-05		PromGAL1-NLS-GAL4AD-GRF9-ProCYC1min-GRF9-2x-GFP	yPPGN007	1306	8.4356	9.42887	1.67332	8116	52.4222	53.7298	17.2534	5.35578e-05	5.69843	0.537275
			1835			7838							1835	11.8525			7838	50.6265
			1615			8693							1615	10.4315			8693	56.1491
			1517			10526							1517	9.79848			10526	67.9886
			1865			9003							1865	12.0462			9003	58.1514
			1306			10473							1306	8.4356			10473	67.6463
			1240			11849							1240	8.0093			11849	76.534
			1244			4056							1244	8.03514			4056	26.1982
			1210			4312							1210	7.81553			4312	27.8517
	PromGAL1-NLS-GAL4AD-GRF9-ProCYC1min-GRF9-4x-GFP	yPPGN008	1859	1811.43	237.326	18425	21703	2445.66	6.39726e-09		PromGAL1-NLS-GAL4AD-GRF9-ProCYC1min-GRF9-4x-GFP	yPPGN008	1859	12.0075	11.7002	1.53292	18425	119.009	140.182	15.7968	6.39726e-09	11.9812	1.40176
			1850			21634							1850	11.9494			21634	139.736
			1920			23173							1920	12.4015			23173	149.677
			1889			22300							1889	12.2013			22300	144.038
			1955			25956							1955	12.6276			25956	167.653
			1927			23852							1927	12.4467			23852	154.063
			1280			21033							1280	8.26767			21033	135.855
			N/A			18606							N/A	N/A			18606	120.178
			N/A			20348							N/A	N/A			20348	131.43
	PromGAL1-NLS-GAL4AD-ANAC102-ProCYC1min-ANAC102-1x-GFP	yPPGN009	2953	2492.44	431.247	2198	2693.89	457.583	0.350837		PromGAL1-NLS-GAL4AD-ANAC102-ProCYC1min-ANAC102-1x-GFP	yPPGN009	2953	19.0738	16.099	2.78547	2198	14.1971	17.4001	2.95558	0.350837	1.08082	0.173994
			2936			2918							2936	18.964			2918	18.8477
			3039			3214							3039	19.6292			3214	20.7596
			2838			2332							2838	18.331			2332	15.0627
			2036			3172							2036	13.1508			3172	20.4883
			2151			2960							2151	13.8936			2960	19.119
			2113			2004							2113	13.6481			2004	12.9441
			2169			3040							2169	14.0098			3040	19.6357
			2197			2407							2197	14.1907			2407	15.5471
	PromGAL1-NLS-GAL4AD-ANAC102-ProCYC1min-ANAC102-2x-GFP	yPPGN011	6559	6596.89	1609.4	38424	38650.9	2168.11	9.97555e-16		PromGAL1-NLS-GAL4AD-ANAC102-ProCYC1min-ANAC102-2x-GFP	yPPGN011	6559	42.3653	42.6101	10.3953	38424	248.185	249.65	14.004	9.97555e-16	5.85896	2.4964
			8191			34904							8191	52.9066			34904	225.449
			6758			35867							6758	43.6507			35867	231.669
			6544			40659							6544	42.2684			40659	262.621
			7912			40908							7912	51.1045			40908	264.229
			8861			40418							8861	57.2342			40418	261.064
			4536			38688							4536	29.2985			38688	249.89
			6001			40275							6001	38.7611			40275	260.141
			4010			37715							4010	25.901			37715	243.605
	PromGAL1-NLS-GAL4AD-ANAC102-ProCYC1min-ANAC102-4x-GFP	yPPGN010	6383	6184	1773.6	44415	48511.9	15740.6	3.56308e-05		PromGAL1-NLS-GAL4AD-ANAC102-ProCYC1min-ANAC102-4x-GFP	yPPGN010	6383	41.2285	39.9432	11.4559	44415	286.882	313.344	101.67	3.56308e-05	7.84474	3.1333
			9268			44378							9268	59.8631			44378	286.643
			4962			45427							4962	32.0501			45427	293.418
			4237			68976							4237	27.3673			68976	445.524
			6793			68284							6793	43.8768			68284	441.054
			5461			67432							5461	35.2732			67432	435.551
			N/A			31492							N/A	N/A			31492	203.41
			N/A			31311							N/A	N/A			31311	202.241
			N/A			34892							N/A	N/A			34892	225.371
	PromGAL1-NLS-JUB1DBD-EDLLAD-ProCYC1min-JUB1-1x-GFP	yPPGN011	227	221.667	35.107	2448	2880.33	506.754	2.44536e-07		PromGAL1-NLS-JUB1DBD-EDLLAD-ProCYC1min-JUB1-1x-GFP	yPPGN011	227	1.46622	1.43177	0.22676	2448	15.8119	18.6044	3.27318	2.44536e-07	12.994	0.186036
			239			3220							239	1.54373			3220	20.7983
			230			3143							230	1.4856			3143	20.301
			230			3947							230	1.4856			3947	25.4941
			227			2972							227	1.46622			2972	19.1965
			237			2729							237	1.53081			2729	17.6269
			240			2417							240	1.55019			2417	15.6117
			236			2374							236	1.52435			2374	15.3339
			129			2673							129	0.833226			2673	17.2652
	PromGAL1-NLS-JUB1DBD-EDLLAD-ProCYC1min-JUB1-2x-GFP	yPPGN012	588	577.333	259.44	5245	3842.67	1051.48	8.37987e-06		PromGAL1-NLS-JUB1DBD-EDLLAD-ProCYC1min-JUB1-2x-GFP	yPPGN012	588	3.79796	3.72906	1.67575	5245	33.8781	24.8202	6.79163	8.37987e-06	6.65589	0.248192
			587			5070							587	3.7915			5070	32.7477
			286			4999							286	1.84731			4999	32.2891
			275			3002							275	1.77626			3002	19.3903
			508			2684							508	3.28123			2684	17.3363
			688			2860							688	4.44387			2860	18.4731
			984			3030							984	6.35577			3030	19.5711
			933			3423							933	6.02635			3423	22.1095
			347			4271							347	2.24131			4271	27.5869
	PromGAL1-NLS-JUB1DBD-EDLLAD-ProCYC1min-JUB1-4x-GFP	yPPGN013	1318	1368.14	340.359	17897	12919.1	2406.41	3.57211e-07		PromGAL1-NLS-JUB1DBD-EDLLAD-ProCYC1min-JUB1-4x-GFP	yPPGN013	1318	8.51311	8.83699	2.19842	17897	115.599	83.446	15.5433	3.57211e-07	9.44281	0.834424
			1256			12552							1256	8.11265			12552	81.0748
			1785			11464							1785	11.5295			11464	74.0473
			1910			14521							1910	12.3369			14521	93.7928
			1128			13115							1128	7.28588			13115	84.7113
			1100			9149							1100	7.10503			9149	59.0944
			1080			11969							1080	6.97584			11969	77.3091
			N/A			11923							N/A	N/A			11923	77.012
			N/A			13682							N/A	N/A			13682	88.3736
	PromGAL1-NLS-GAL4AD-GRF7-ProCYC1min-GRF7-1x-GFP	yPPGN014	986	488.222	304.842	3855	2869.67	614.471	2.85121e-07		PromGAL1-NLS-GAL4AD-GRF7-ProCYC1min-GRF7-1x-GFP	yPPGN014	986	6.36869	3.15348	1.96901	3855	24.8999	18.5355	3.96894	2.85121e-07	5.87779	0.185347
			434			2407							434	2.80326			2407	15.5471
			639			2202							639	4.12737			2202	14.223
			121			3212							121	0.781553			3212	20.7467
			733			2056							733	4.73453			2056	13.2799
			776			2506							776	5.01227			2506	16.1865
			231			3316							231	1.49206			3316	21.4184
			236			2875							236	1.52435			2875	18.57
			238			3398							238	1.53727			3398	21.9481
	PromGAL1-NLS-GAL4AD-GRF7-ProCYC1min-GRF7-2x-GFP	yPPGN015	369	356.667	265.171	19003	19826.6	1397.33	7.21012e-10		PromGAL1-NLS-GAL4AD-GRF7-ProCYC1min-GRF7-2x-GFP	yPPGN015	369	2.38341	2.30375	1.71277	19003	122.743	128.062	9.02551	7.21012e-10	55.5887	1.28057
			343			20458							343	2.21548			20458	132.141
			231			19477							231	1.49206			19477	125.804
			446			21539							446	2.88076			21539	139.123
			211			18978							211	1.36287			18978	122.581
			141			19936							141	0.910735			19936	128.769
			113			17524							113	0.72988			17524	113.19
			998			N/A							998	6.4462			N/A	N/A
			358			21698							358	2.31236			21698	140.15
	PromGAL1-NLS-GAL4AD-GRF7-ProCYC1min-GRF7-4x-GFP	yPPGN016	109	312.667	142.757	25899	19727.8	10791	0.00141624		PromGAL1-NLS-GAL4AD-GRF7-ProCYC1min-GRF7-4x-GFP	yPPGN016	109	0.704043	2.01955	0.922082	25899	167.285	127.424	69.7004	0.00141624	63.0951	1.27418
			520			26014							520	3.35874			26014	168.027
			489			23856							489	3.15851			23856	154.089
			356			26443							356	2.29944			26443	170.798
			409			27220							409	2.64178			27220	175.817
			300			23680							300	1.93773			23680	152.952
			264			2405							264	1.70521			2405	15.5342
			198			2305							198	1.2789			2305	14.8883
			169			N/A							169	1.09159			N/A	N/A
	PromGAL1-NLS-GRF9-EDLLAD-ProCYC1min-GRF9-1x-GFP	yPPGN018	1366	1397.44	270.438	8119	4514.56	2026.71	0.00166029		PromGAL1-NLS-GRF9-EDLLAD-ProCYC1min-GRF9-1x-GFP	yPPGN018	1366	8.82315	9.02625	1.74679	8119	52.4415	29.16	13.0907	0.00166029	3.23058	0.291588
			1233			8035							1233	7.96409			8035	51.899
			1358			3341							1358	8.77148			3341	21.5799
			1923			3600							1923	12.4209			3600	23.2528
			1792			3773							1792	11.5747			3773	24.3702
			1164			3710							1164	7.51841			3710	23.9633
			1238			3384							1238	7.99638			3384	21.8576
			1228			3315							1228	7.93179			3315	21.412
			1275			3354							1275	8.23537			3354	21.6639
	PromGAL1-NLS-GRF9-EDLLAD-1XBS-ProCYC1min-GRF9-2x-GFP	yPPGN019	1314	1265.11	45.7505	3171	2902	620.762	4.54489e-05		PromGAL1-NLS-GRF9-EDLLAD-1XBS-ProCYC1min-GRF9-2x-GFP	yPPGN019	1314	8.48728	8.1715	0.295508	3171	20.4818	18.7443	4.00957	4.54489e-05	2.29387	0.187435
			1207			3365							1207	7.79615			3365	21.7349
			1268			2145							1268	8.19016			2145	13.8548
			1205			2045							1205	7.78323			2045	13.2089
			1274			2119							1274	8.22891			2119	13.6869
			1323			3668							1323	8.54541			3668	23.692
			1287			3306							1287	8.31288			3306	21.3538
			1214			3188							1214	7.84136			3188	20.5917
			1294			3111							1294	8.35809			3111	20.0943
	PromGAL1-NLS-GRF9-EDLLAD-1XBS-ProCYC1min-GRF9-4x-GFP	yPPGN020	2172	1480.33	498.139	4546	4996.14	1202.33	0.000111449		PromGAL1-NLS-GRF9-EDLLAD-1XBS-ProCYC1min-GRF9-4x-GFP	yPPGN020	2172	14.0292	9.56164	3.21754	4546	29.3631	32.2707	7.76596	0.000111449	3.37501	0.322693
			1224			6620							1224	7.90596			6620	42.7593
			1993			4098							1993	12.873			4098	26.4694
			1018			6856							1018	6.57538			6856	44.2837
			1009			4106							1009	6.51725			4106	26.5211
			1023			4390							1023	6.60767			4390	28.3555
			1077			4357							1077	6.95647			4357	28.1424
			1982			N/A							1982	12.802			N/A	N/A
			1825			N/A							1825	11.7879			N/A	N/A
	PromGAL1-NLS-EDLLAD-ANAC102-ProCYC1min-ANAC192-1x-GFP	yPPGN021	225	248.222	89.9802	340	245.111	67.282	0.934907		PromGAL1-NLS-EDLLAD-ANAC102-ProCYC1min-ANAC192-1x-GFP	yPPGN021	225	1.4533	1.6033	0.581193	340	2.1961	1.5832	0.434582	0.934907	0.987466	0.0158313
			220			310							220	1.42101			310	2.00233
			468			131							468	3.02287			131	0.846144
			128			224							128	0.826767			224	1.44684
			234			179							234	1.51143			179	1.15618
			250			204							250	1.61478			204	1.31766
			231			246							231	1.49206			246	1.58894
			237			294							237	1.53081			294	1.89898
			241			278							241	1.55665			278	1.79563
