# Supplementary material for: Artificial Transcription Factors for Tuneable Gene Expression in Pichia pastoris
Source: Front Bioeng Biotechnol. 2021 Aug 9;9:676900. doi: 10.3389/fbioe.2021.676900 (PMC8381338; doi:10.3389/fbioe.2021.676900)
Supplement: Supplementary file 8 [file Data_Sheet_2.XLSX]

## Sheet: Data S2
	Figure 3. Time course of plant-derived ATF/BS dependent reporter gene induction.
		JC308	yPPGN021	yPPGN010	yPPGN013	yPPGN06			JC308		yPPGN021		yPPGN010		yPPGN013		yPPGN06				yPPGN021	yPPGN010	yPPGN013	yPPGN06			yPPGN021		yPPGN010		yPPGN013		yPPGN06
		Control	ProGAPDH	PromGAL1-NLS-GAL4AD-ANAC102-ProCYC1min-ANAC102-4x	PromGAL1-NLS-JUB1DBD-EDLLAD-ProCYC1min-JUB1-4x	PromGAL1-NLS-GAL4AD-GRF9-ProCYC1min-GRF9-1x			Control		ProGAPDH		PromGAL1-NLS-GAL4AD-ANAC102-ProCYC1min-ANAC102-4x		PromGAL1-NLS-JUB1DBD-EDLLAD-ProCYC1min-JUB1-4x		PromGAL1-NLS-GAL4AD-GRF9-ProCYC1min-GRF9-1x				ProGAPDH	PromGAL1-NLS-GAL4AD-ANAC102-ProCYC1min-ANAC102-4x	PromGAL1-NLS-JUB1DBD-EDLLAD-ProCYC1min-GRF9-4x	PromGAL1-NLS-GAL4AD-GRF9-ProCYC1min-GRF9-1x			ProGAPDH		PromGAL1-NLS-GAL4AD-ANAC102-ProCYC1min-ANAC102-4x		PromGAL1-NLS-JUB1DBD-EDLLAD-ProCYC1min-JUB1-4x		PromGAL1-NLS-GAL4AD-GRF9-ProCYC1min-GRF9-1x
	Time (h)	MFI (AU)	MFI (AU)	MFI (AU)	MFI (AU)	MFI (AU)		Time (h)	Average MFI (AU)	STDV.S	Average MFI (AU)	STDV.S	Average MFI (AU)	STDV.S	Average MFI (AU)	STDV.S	MFI (AU)/Average MFI (AU)JC308	STDV.S		Time (h)	MFI (AU)/Average MFI (AU)JC308	MFI (AU)/Average MFI (AU)JC308	MFI (AU)/Average MFI (AU)JC308	MFI (AU)/Average MFI (AU)JC308		Time (h)	Average MFI (AU)/Average MFI (AU)JC308	STDV.S	Average MFI (AU)/Average MFI (AU)JC308	STDV.S	Average MFI (AU)/Average MFI (AU)JC308	STDV.S	Average MFI (AU)/Average MFI (AU)JC308	STDV.S
	4	509	896	751	563	291		4	505.6	28.8062	679	202.299	717	114.23	445.833	97.2942	323.5	88.8611		4	1.77215	1.48536	1.11353	0.575554		4	1.34296	0.400116	1.41812	0.225929	0.881791	0.192433	0.639834	0.175754
		544	848	697	494	260		6	357	144.714	1479.6	173.625	6672.2	2741.44	1193.4	277.749	1193.4	89.8794			1.67722	1.37856	0.977057	0.514241		6	4.14454	0.486346	18.6896	7.67909	3.34286	0.778007	0.880672	0.251763
		463	844	797	468	338		8	521.333	245.09	8411.33	841.393	6483.33	1222.95	5333.33	864.965	1574.5	190.002			1.6693	1.57634	0.925633	0.668513		8	16.1344	1.61394	12.4361	2.34582	10.248	1.85435	3.02016	0.364456
		509	478	591	431	255		10	625.667	211.237	12214.3	2116.47	8952.33	749.846	6491.33	1262.75	2594.83	357.053			0.945411	1.16891	0.852453	0.504351		10	19.5221	3.38275	14.1171	1.23319	10.3751	2.01824	4.14731	0.570676
		503	511	876	271	303		12	406.222	127.666	15482.7	1844.96	43437.4	15349.6	13116.3	2406.41	2820.67	498.514			1.01068	1.73259	0.535997	0.599288		12	38.1138	4.54174	124.715	37.7862	33.017	5.92388	6.94365	1.2272
		N/A	497	590	448	494		24	391.833	223.849	12538.7	581.299	35522.2	3255.7	18608	1725.43	3470.67	362.537			0.982991	1.16693	0.886076	0.977057		24	32	1.48354	90.6564	8.30888	47.4896	4.40348	8.85751	0.925233
	6	290	1607	4537	1373	413		36	569.167	24.9192	13592.2	3601.09	41246.8	3686.4	26964.7	611.343	4185.86	959.389		6	4.5014	12.7087	3.84594	1.15686		36	24.5002	5.40692	69.9111	8.00348	47.3729	1.07404	7.61186	1.68829
		243	1638	4390	1551	381		48	445.333	239.624	11430	1454.6	20785.7	2312	17124.6	239.624	3194.8	479.986			4.58824	12.2969	4.34454	1.06723		48	24.8728	4.00387	46.6744	1.20046	38.4534	3.26633	6.8819	1.20046
		498	1551	5120	1192	336		MFI: Mean flourecent intensity													4.34454	14.3417	3.33894	0.941176		MFI: Mean flourecent intensity
		528	1373	9474	876	210		AU: Arbitary unit													3.84594	26.5378	2.45378	0.588235		AU: Arbitary unit
		226	1229	9840	975	232															3.44258	27.563	2.73109	0.64986
		N/A	N/A	N/A	N/A	N/A															N/A	N/A	N/A	N/A
	8	563	9331	8367	6796	1716														8	N/A	23.437	13.0359	3.29158
		305	9032	4754	4089	1357															17.3249	9.11898	7.8434	2.60296
		983	8634	6656	5204	1574															16.5615	12.7673	9.98216	3.0192
		364	7821	5621	5183	1642															15.002	10.782	9.94188	3.14964
		509	8607	6645	5441	1812															16.5097	12.7462	10.4368	3.47573
		404	7043	6857	5287	1346															13.5097	13.1529	N/A	2.58186
	10	349	10924	8208	5606	2972														10	17.4598	13.1188	8.96004	4.75013
		544	10033	9750	6925	2100															16.0357	15.5834	11.0682	3.35642
		818	13337	8718	6891	2512															21.3165	13.9339	11.0139	4.01492
		530	15927	9492	8642	2715															25.456	15.171	13.8125	4.33937
		584	11530	7995	5524	2299															18.4283	12.7784	8.82898	3.67448
		929	11535	9551	5360	2971															18.4363	N/A	8.56686	4.74853
	12	653	13392	44415	17897	3702														12	32.9672	109.337	44.0572	9.11324
		533	15766	44378	12552	2134															38.8113	109.246	30.8993	5.25328
		475	16843	45427	11464	2126															41.4625	111.828	28.221	5.23359
		281	16758	68976	14521	2537															41.2533	169.799	35.7464	6.24535
		337	17508	68284	13115	2919															43.0996	168.095	32.2853	7.18572
		370	17376	67432	9149	2803															42.7746	165.998	22.5222	6.90016
		420	12530	31492	11969	3086															30.8452	77.5241	29.4642	7.59683
		268	13783	N/A	11923	3058															33.9297	N/A	29.3509	7.5279
		319	15388	34892	13682	3021															37.8807	85.8939	33.6811	7.43682
	24	265	12918	N/A	17218	3843														24	32.9681	N/A	43.9422	9.80774
		175	13015	33081	20620	3972															33.2157	84.4262	52.6244	10.137
		190	11746	33813	17470	3081															29.977	86.2944	44.5853	7.86304
		581	12230	36800	16637	3307															31.2123	93.9175	42.4594	8.43981
		416	13193	33233	19289	3174															33.6699	84.8141	49.2276	8.10038
		724	12130	40684	20414	3447															30.957	103.83	52.0987	8.79711
	36	605	13363	41532	26805	3305														36	23.4768	72.9656	47.0924	6.76213
		593	9945	42694	26449	3849															17.4719	75.0071	46.467	9.94379
		569	16687	36074	27640	5660															29.3166	63.3767	48.5594	8.95995
		543	16266	44687	N/A	5100															28.577	78.5085	N/A	8.10085
		555	16706	33980	N/A	4611															29.35	59.6979	N/A	6.46522
		550	8586	N/A	N/A	3680															18.8089	N/A	N/A	5.43922
	40	300	10885	N/A	N/A	3096														48	24.4424	N/A	N/A	5.42165
		312	10706	22766	16266	3086															19.2799	51.1213	36.5255	6.92964
		918	12442	21346	16687	2950															27.9386	47.9326	37.4708	6.62425
		335	10868	18245	16266	2649															24.4042	40.9693	36.5255	5.94835
		336	10025	N/A	16706	3373															22.5112	N/A	37.5135	7.5741
		471	13654	N/A	19698	3916															30.6602	N/A	44.232	8.79341
	MFI: Mean flourecent intensity																			MFI: Mean flourecent intensity
	AU: Arbitary unit																			AU: Arbitary unit
