# Supplementary material for: Artificial Transcription Factors for Tuneable Gene Expression in Pichia pastoris
Source: Front Bioeng Biotechnol. 2021 Aug 9;9:676900. doi: 10.3389/fbioe.2021.676900 (PMC8381338; doi:10.3389/fbioe.2021.676900)
Supplement: Supplementary file 9 [file Data_Sheet_3.XLSX]

## Sheet: Data S3A
	Figure 4.Growth assays.
	(A) Growth assay of yeast cells with chromosomally integrated driver and reporter constructs.
		Non-induction medium																					Induction medium
	Time (h)	0			6			8			10			12			24			36			0			6			8			10			12			24			36
	Sample	Mean OD600	Average	STDV.S	Mean OD600	Average	STDV.S	Mean OD600	Average	STDV.S	Mean OD600	Average	STDV.S	Mean OD600	Average	STDV.S	Mean OD600	Average	STDV.S	Mean OD600	Average	STDV.S	Mean OD600	Average	STDV.S	Mean OD600	Average	STDV.S	Mean OD600	Average	STDV.S	Mean OD600	Average	STDV.S	Mean OD600	Average	STDV.S	Mean OD600	Average	STDV.S	Mean OD600	Average	STDV.S
	JC308	0.001	0.001	0	0.08241	0.104679	0.0164984	0.20031	0.215191	0.0137249	0.80055	0.841998	0.0935609	1.0045	1.39105	0.174434	2.54032	2.77901	0.321114	2.77	2.91242	0.1955	0.001	0.001	0	0.02204	0.0243684	0.00370663	0.06671	0.0827139	0.0102788	0.120355	0.121519	0.0094161	0.4302	0.501893	0.0500379	1.278	1.49537	0.114048	2.104	2.31044	0.308073
		0.001			0.09111			0.19401			0.79356			1.25421			2.6056			2.89009			0.001			0.02145			0.0702			0.11252			0.4201			1.4667			2.045
		0.001			0.08325			0.21325			0.63442			1.30056			2.07624			2.99033			0.001			0.02267			0.07321			0.10145			0.4852			1.3921			1.967
		0.001			0.11853			0.22902			0.82239			1.43708			2.92346			2.80042			0.001			0.023901			0.09344			0.12055			0.5526			1.5			2.494
		0.001			0.10927			0.21931			0.91463			1.49112			2.89021			2.9543			0.001			0.031003			0.0877			0.1303			0.55167			1.5332			2.344
		0.001			0.10037			0.20143			0.8754			1.50023			2.87704			2.512			0.001			0.030452			0.09322			0.12452			0.54023			1.478			2.543
		0.001			0.11761			0.22051			0.92803			1.50644			2.96001			3.12004			0.001			0.02303			0.08126			0.12787			0.5366			1.5281			2.891
		0.001			0.12936			0.23021			0.88345			1.52091			3.06329			3.09033			0.001			0.02134			0.09032			0.13044			0.51004			1.638			2.004
		0.001			0.1102			0.228671			0.92555			1.50442			3.07493			3.08423			0.001			0.02343			0.088365			0.12567			0.4904			1.6442			2.402
	ProGAPDH1-GFP-TerCYC1	0.001	0.001	0	0.057	0.0588889	0.00857969	0.18	0.176667	0.01	0.57	0.617778	0.138814	0.69	0.725556	0.0700198	1.35	1.41333	0.136382	2.15	1.86222	0.290679	0.001	0.001	0	0.011	0.0115556	0.00200693	0.046	0.0502222	0.00769379	0.073	0.0668889	0.00607134	0.21	0.318889	0.0666041	0.41	0.477778	0.0815135	1.06	0.974444	0.129626
		0.001			0.043			0.18			0.57			0.72			1.41			2.08			0.001			0.013			0.041			0.071			0.23			0.38			1.09
		0.001			0.061			0.17			0.49			0.67			1.44			2.08			0.001			0.012			0.049			0.072			0.35			0.46			1.13
		0.001			0.052			0.17			0.51			0.69			1.27			2.07			0.001			0.014			0.053			0.063			0.39			0.53			1.11
		0.001			0.063			0.18			0.54			0.73			1.39			2.01			0.001			0.011			0.047			0.071			0.37			0.54			0.97
		0.001			0.059			0.16			0.49			0.61			1.19			1.36			0.001			0.012			0.063			0.063			0.34			0.59			0.89
		0.001			0.061			0.19			0.79			0.82			1.61			1.73			0.001			0.013			0.062			0.054			0.39			0.44			0.81
		0.001			0.075			0.19			0.84			0.81			1.59			1.82			0.001			0.011			0.044			0.067			0.28			0.38			0.79
		0.001			0.059			0.17			0.76			0.79			1.47			1.46			0.001			0.007			0.047			0.068			0.31			0.57			0.92
	PromGAL1-NLS-JUB1DBD-EDLLAD-TerCYC1-4X-ProCYC1 min-GFP-TerCYC1	0.001	0.001	0	0.067	0.157667	0.237557	0.19	0.185556	0.0113039	0.89	0.844444	0.0529413	1.01	1.28556	0.166366	2.43	2.50222	0.314197	2.45	2.56444	0.438352	0.001	0.001	0	0.019	0.0204444	0.00206828	0.067	0.0746667	0.00932738	0.12	0.124444	0.0224227	0.32	0.337778	0.0198606	1.21	1.52667	0.170953	2.1	2.225	0.244003
		0.001			0.059			0.18			0.78			1.07			2.11			2.55			0.001			0.018			0.065			0.11			0.32			1.42			2
		0.001			0.068			0.17			0.79			1.26			2.05			2.31			0.001			0.017			0.072			0.13			0.35			1.65			1.94
		0.001			0.097			0.2			0.85			1.22			2.43			3.11			0.001			0.022			0.067			0.15			0.34			1.63			2.46
		0.001			0.065			0.19			0.83			1.52			2.75			3.12			0.001			0.022			0.069			0.17			0.33			1.77			2.15
		0.001			0.095			0.17			0.92			1.34			2.32			3.12			0.001			0.02			0.073			0.11			0.31			1.56			2.44
		0.001			0.089			0.18			0.84			1.33			2.8			2.12			0.001			0.021			0.085			0.11			0.37			1.42			2.67
		0.001			0.089			0.19			0.79			1.37			2.67			2.11			0.001			0.023			0.091			0.12			0.34			1.65			2.19
		0.001			0.79			0.2			0.91			1.45			2.96			2.19	2.00667	0.389391	0.001			0.022			0.083			0.1			0.36			1.43			2.075
	PromGAL1-NLS-GAL4AD-GRF9-TerCYC1-1X-ProCYC1 min-GFP-TerCYC1	0.001	0.001	0	0.068	0.0758889	0.00843274	0.18	0.174444	0.0133333	0.65	0.573333	0.0812404	0.75	0.737778	0.0856997	1.82	1.89222	0.113774	2.78	2.68111	0.174029	0.001	0.001	0	0.013	0.014	0.00122474	0.056	0.0543333	0.00852936	0.082	0.0887778	0.00697814	0.47	0.587778	0.0870026	0.52	0.551111	0.0566667	1.12	1.07889	0.0355121
		0.001			0.071			0.19			0.55			0.81			1.93			2.97			0.001			0.013			0.057			0.091			0.53			0.5			1.11
		0.001			0.064			0.18			0.63			0.83			2.15			2.89			0.001			0.012			0.061			0.099			0.62			0.51			1.01
		0.001			0.073			0.17			0.55			0.69			1.82			2.69			0.001			0.015			0.047			0.089			0.65			0.61			1.11
		0.001			0.075			0.15			0.49			0.88			1.99			2.53			0.001			0.016			0.069			0.095			0.72			0.58			1.04
		0.001			0.082			0.18			0.61			0.65			1.82			2.65			0.001			0.014			0.061			0.096			0.68			0.64			1.09
		0.001			0.091			0.16			0.63			0.69			1.84			2.47			0.001			0.015			0.048			0.085			0.58			0.54			1.08
		0.001			0.075			0.19			0.64			0.63			1.83			2.49	0.96	0.115217	0.001			0.014			0.045			0.083			0.56			0.47			1.07
		0.001			0.084			0.17			0.41			0.71			1.83	0.96	0.115217	2.66	1.85889	0.115157	0.001			0.014			0.045			0.079			0.48			0.59			1.08
	PromGAL1-NLS-GAL4AD-ANAC102-TerCYC1-4X-ProCYC1 min-GFP-TerCYC1	0.001	0.001	0	0.064	0.06775	0.0125214	0.18	0.18125	0.00991031	0.65	0.7	0.115388	0.96	1.1425	0.258333	1.63	1.9825	0.220826	2.05	2.60125	0.366857	0.001	0.001	0	0.012	0.0108444	0.00165236	0.053	0.0595556	0.013324	0.068	0.0791111	0.0117414	0.41	0.6	0.136657	0.62	0.766667	0.112027	1.02	1.09	0.0471699
		0.001			0.054			0.17			0.61			0.99			1.81			2.57			0.001			0.011			0.062			0.079			0.49			0.63			1.13
		0.001			0.064			0.18			0.62			1.32			2.13			2.81			0.001			0.0098			0.058			0.066			0.69			0.74			1.12
		0.001			0.056			0.17			0.58			1.45			2.16			2.01			0.001			0.009			0.052			0.075			0.65			0.78			1.08
		0.001			0.067			0.18			0.68			1.51			2.12			2.81			0.001			0.012			0.057			0.089			0.42			0.82			1.09
		0.001			N/A			N/A			N/A			N/A			N/A			N/A			0.001			0.0099			0.081			0.097			0.59			0.71			1.11
		0.001			0.075			0.19			0.81			1.12			2.11			2.86			0.001			0.011			0.049			0.067			0.64			0.79			1.08
		0.001			0.094			0.2			0.92			1.01			2.17			2.92			0.001			0.014			0.081			0.094			0.82			0.99			1.16
		0.001			0.068			0.18			0.73			0.78			1.73			2.78			0.001			0.0089			0.043			0.077			0.69			0.82			1.02

## Sheet: Data S3B
	Figure 4.Growth assays.
	(B) Growth assay of yeast cells with chromosomally integrated driver constructs.
		Non-induction medium																					Induction medium
	Time (h)	0			6			8			10			12			24			36			0			6			8			10			12			24			36
	Sample	Mean OD600	Average	STDV.S	Mean OD600	Average	STDV.S	Mean OD600	Average	STDV.S	Mean OD600	Average	STDV.S	Mean OD600	Average	STDV.S	Mean OD600	Average	STDV.S	Mean OD600	Average	STDV.S	Mean OD600	Average	STDV.S	Mean OD600	Average	STDV.S	Mean OD600	Average	STDV.S	Mean OD600	Average	STDV.S	Mean OD600	Average	STDV.S	Mean OD600	Average	STDV.S	Mean OD600	Average	STDV.S
	PromGAL1-NLS-JUB1DBD-EDLLAD-TerCYC1	0.001	0.001	0	0.074	0.0927778	0.0211647	0.1828	0.21233	0.0322548	0.91	0.794444	0.117592	1.02	1.37333	0.15906	1.92	2.52222	0.349313	2.4	2.89222	0.258204	0.001	0.001	0	0.021	0.025	0.00646142	0.071	0.0735556	0.0109785	0.13	0.136667	0.01	0.33	0.412222	0.0872894	1.31	1.53444	0.129915	2.1	2.28556	0.365175
		0.001			0.061			0.19377			0.82			1.27			2.27			2.72			0.001			0.019			0.066			0.12			0.34			1.53			2
		0.001			0.07			0.1834			0.82			1.32			2.35			2.74			0.001			0.019			0.054			0.14			0.36			1.72			1.94
		0.001			0.104			0.21			0.61			1.45			2.32			3.23			0.001			0.023			0.078			0.15			0.37			1.43			2.46
		0.001			0.102			0.291			0.62			1.43			2.45			3.14			0.001			0.036			0.066			0.14			0.34			1.45			2.35
		0.001			0.13			0.21			0.77			1.55			2.89			3.09			0.001			0.035			0.074			0.13			0.54			1.56			2.78
		0.001			0.1			0.21			0.94			1.52			2.67			2.98			0.001			0.024			0.092			0.13			0.44			1.5			2.9
		0.001			0.094			0.22			0.77			1.42			2.98			2.95			0.001			0.021			0.082			0.15			0.43			1.63			1.89
		0.001			0.1			0.21			0.89			1.38			2.85			2.78			0.001			0.027			0.079			0.14			0.56			1.68			2.15
	PromGAL1-NLS-GAL4AD-GRF9-TerCYC1	0.001	0.001	0	0.047	0.0704444	0.0116094	0.16	0.171111	0.012693	0.45	0.492222	0.0824284	0.95	0.926667	0.0585235	1.67	1.89222	0.371442	2.85	2.68222	0.131413	0.001	0.001	0	0.13	0.133333	0.005	0.055	0.0581111	0.0130522	0.11	0.105556	0.00527046	0.53	0.621111	0.0592546	0.44	0.585556	0.0908448	1.12	1.11	0.0282843
		0.001			0.066			0.16			0.52			0.89			1.57			2.42			0.001			0.13			0.069			0.11			0.58			0.62			1.16
		0.001			0.073			0.15			0.56			0.85			1.45			2.53			0.001			0.13			0.066			0.11			0.63			0.58			1.07
		0.001			0.069			0.18			0.57			0.86			1.99			2.74			0.001			0.13			0.045			0.1			0.65			0.68			1.11
		0.001			0.081			0.18			0.55			0.99			1.48			2.69			0.001			0.14			0.067			0.11			0.72			0.61			1.09
		0.001			0.065			0.18			0.59			0.96			2.53			2.73			0.001			0.14			0.032			0.11			0.68			0.52			1.11
		0.001			0.067			0.19			0.39			0.99			2.22			2.79			0.001			0.13			0.053			0.1			0.63			0.69			1.08
		0.001			0.087			0.17			0.38			0.87			2.01			2.68			0.001			0.13			0.065			0.1			0.56			0.47			1.11
		0.001			0.079			0.17			0.42			0.98			2.11			2.71			0.001			0.14			0.071			0.1			0.61			0.66			1.14
	PromGAL1-NLS-GAL4AD-ANAC102-TerCYC1	0.001	0.001	0	0.057	0.0711111	0.0107755	0.19	0.181111	0.0145297	0.75	0.706667	0.0813941	0.95	0.96	0.115217	2.42	2.30333	0.235903	2.22	2.62778	0.205899	0.001	0.001	0	0.011	0.0124444	0.00101379	0.066	0.0618889	0.00938675	0.077	0.0795556	0.00804846	0.33	0.572222	0.117769	0.52	0.551111	0.0566667	1.12	1.07889	0.0355121
		0.001			0.068			0.19			0.64			0.83			2.53			2.51			0.001			0.012			0.072			0.065			0.53			0.5			1.11
		0.001			0.062			0.19			0.71			0.98			1.95			2.73			0.001			0.013			0.063			0.075			0.62			0.51			1.01
		0.001			0.065			0.16			0.59			0.89			2.61			2.81			0.001			0.011			0.044			0.083			0.65			0.61			1.11
		0.001			0.064			0.17			0.65			0.87			2.36			2.42			0.001			0.014			0.065			0.092			0.72			0.58			1.04
		0.001			0.071			0.16			0.64			0.92			2.34			2.71			0.001			0.013			0.072			0.089			0.68			0.64			1.09
		0.001			0.088			0.18			0.75			0.99			2.23			2.84			0.001			0.012			0.055			0.079			0.58			0.54			1.08
		0.001			0.084			0.2			0.81			0.98			1.92			2.64			0.001			0.013			0.067			0.075			0.56			0.47			1.07
		0.001			0.081			0.19			0.82			1.23			2.37			2.77			0.001			0.013			0.053			0.081			0.48			0.59			1.08
