# Supplementary material for: Artificial Transcription Factors for Tuneable Gene Expression in Pichia pastoris
Source: Front Bioeng Biotechnol. 2021 Aug 9;9:676900. doi: 10.3389/fbioe.2021.676900 (PMC8381338; doi:10.3389/fbioe.2021.676900)
Supplement: Supplementary file 10 [file Data_Sheet_4.XLSX]

## Sheet: Data S4
	Figure 5.Production of b-carotene in yeast strains.
	(E) SFC analysis of carotenoid content in yeast strains engineered with the gene of b-carotene pathway.
	Sample	SFC data		C×0.009663707	D/2300.357	cdw	β-Carotene (gg−1cdw)	β-Carotene (mgg−1cdw)	Average	STDV.S			T.TEST
	JC308	290.3	0.08	0.000773097	3.36077e-07	0.2	1.68038e-06	0.00168038	0.0255558	0.0215853		Sample	JC308	yPPGN023	yPPGN022	ySCGN01	ySCGN02	Gen0.2
		68.23	2.08	0.0201005	8.738e-06	0.2	4.369e-05	0.04369				JC308	N/A	N/A	0.00853796	0.000123374	0.0487541	0.263636
		341.49	1.49	0.0143989	6.25943e-06	0.2	3.12971e-05	0.0312971				yPPGN023	N/A	0.385999	0.115263	0.729926	0.0541087	0.452565
	yPPGN023	81.86	21.85	0.211152	9.18e-05	0.14	0.000656	0.65565	0.385999	0.025556		yPPGN022	N/A	N/A	N/A	0.826015	0.238248	0.00674389
		22.44	2.65	0.025609	1.11e-05	0.08	0.000139	0.139157				ySCGN01	N/A	N/A	N/A	N/A	0.0131166	0.0986944
		N/A	N/A	N/A	N/A	N/A	N/A	N/A				ySCGN02	N/A	N/A	N/A	N/A	N/A	0.0514298
	yPPGN022	56.26	44.71	0.432064	0.000187825	0.12	0.00156521	1.56521	1.35889	0.220891
		98.14	39.58	0.38249	0.000166274	0.12	0.00138562	1.38562
		168.15	32.16	0.310785	0.000135103	0.12	0.00112586	1.12586
	ySCGN01	74.53	13.33	0.128817	5.59988e-05	0.2	0.000279994	0.301839	0.280764	0.0207005
		352.2	14.37	0.138867	6.03678e-05	0.2	0.000301839	0.260459
		97.33	12.4	0.11983	5.20919e-05	0.2	0.000260459	0.279994
	ySCGN02	72.63	96.9	0.936413	0.000407073	0.13	0.00183442	1.83442	2.16518	0.85046
		217.7	47.34	0.45748	0.000198873	0.13	0.0015298	1.5298
		207	78.6	0.759567	0.000330195	0.18	0.00183442	3.13133
	Gen0.2	194.23	9.09	0.0878431	3.81867e-05	0.6	6.36445e-05	0.0636445	0.0999128	0.0512911
		2.99	19.45	0.187959	8.17087e-05	0.6	0.000136181	0.136181
		N/A	N/A	N/A	N/A	N/A	N/A	N/A
