# Supplementary material for: Artificial Transcription Factors for Tuneable Gene Expression in Pichia pastoris
Source: Front Bioeng Biotechnol. 2021 Aug 9;9:676900. doi: 10.3389/fbioe.2021.676900 (PMC8381338; doi:10.3389/fbioe.2021.676900)
Supplement: Supplementary file 11 [file Data_Sheet_5.XLSX]

## Sheet: Data S5
	Figure S1. Library of genome-integrated, plant-based ATF/BSs in S. cerevisiae.
	Plant-derived ATF/BS	Plant-derived ATF/BS	Non-induction medium	STDEV.S	Induction medium	STDEV.S
	PromGAL1-NLS-EDLLAD-GRF9-ProCYC1min-GRF9-1x	1	3.1	0.340817	34.2	20.7589
	PromGAL1-NLS-JUB1DBD-EDLLAD-ProCYC1min-JUB1-1x	2	4.9	0.784949	60.9	1.31678
	PromGAL1-NLS-JUB1DBD-EDLLAD-ProCYC1min-JUB1-2x	3	11.6	1.6083	167.9	3.70626
	PromGAL1-NLS-GAL4AD-GRF7-ProCYC1min-GRF7-1x	4	3.9	0.164908	229.2	6.02419
	PromGAL1-NLS-EDLLAD-GRF9-ProCYC1min-GRF9-2x	5	2.9	0.431958	277.2	46.9233
	PromGAL1-NLS-GAL4AD-GRF9-ProCYC1min-GRF9-1x	6	4.5	0.193491	323.9	175.795
	PromGAL1-NLS-GAL4AD-GRF9-ProCYC1min-GRF9-4x	7	4.3	0.140095	331.1	4.74259
	PromGAL1-NLS-GAL4AD-GRF9-ProCYC1min-GRF9-4x	8	4.7	0.014795	431.3	12.948
	PromGAL1-NLS-GAL4AD-ANAC102-ProCYC1min-ANAC102-1x	9	5.6	1.48849	477.7	40.9839
	PromGAL1-NLS-EDLLAD-GRF9-ProCYC1min-GRF7-4x	10	4.8	2.11542	485.2	94.3717
	PromGAL1-NLS-GAL4AD-GRF7-ProCYC1min-GRF7-2x	11	14.4	4.73101	676	34.4874
	PromGAL1-NLS-JUB1DBD-EDLLAD-ProCYC1min-JUB1-4x	12	77.3	26.2404	716.8	52.315
	PromGAL1-NLS-GAL4AD-GRF7-ProCYC1min-GRF7-4x	13	4.1	0.150824	1138.4	64.6994
	PromGAL1-NLS-GAL4AD-ANAC102-ProCYC1min-ANAC102-2x	14	21.6	5.82836	1237.2	116.682
	PromGAL1-NLS-GAL4AD-ANAC102-ProCYC1min-ANAC102-4x	15	6.1	1.04586	1616.3	111.781
	PromGAL1-NLS-EDLLADANAC102-ProCYC1min-ANAC192-2x	16	13.8	4.46762	5358.7	369.295
	PromGAL1-NLS-EDLLADANAC102-ProCYC1min-ANAC192-4x	17	3.7	0.0766358	7428.1	173.809
